# Supplementary material for: Associations of lipids and lipid-modifying drug target genes with atrial fibrillation risk based on genomic data
Source: Lipids Health Dis. 2024 Jun 8;23:175. doi: 10.1186/s12944-024-02163-4 (PMC11161942; doi:10.1186/s12944-024-02163-4)
Supplement: Supplementary file 2 — Supplementary Material 2 [file 12944_2024_2163_MOESM2_ESM.xlsx]

## Sheet: Table S1
Table S1. STROBE-MR checklist of recommended items to address in reports of Mendelian randomisation studies
Item No.	Section	Checklist item	Section (paragraph number)
1	TITLE and ABSTRACT	Indicate Mendelian randomisation as the study’s design in the title and/or the abstract if that is a main purpose of the study	Title page
	INTRODUCTION
2	Background	Explain the scientific background and rationale for the reported study. What is the exposure? Is a potential causal relationship between exposure and outcome plausible? Justify why MR is a helpful method to address the study question	Introduction
3	Objectives	State specific objectives clearly, including pre-specified causal hypotheses (if any). State that MR is a method that, under specific assumptions, intends to estimate causal effects	Introduction
	METHODS
4	Study design and data sources	Present key elements of the study design early in the article. Consider including a table listing sources of data for all phases of the study. For each data source contributing to the analysis, describe the following:	Methods
	a)	Setting: Describe the study design and the underlying population, if possible. Describe the setting, locations, and relevant dates, including periods of recruitment, exposure, follow-up, and data collection, when available.	Methods
	b)	Participants: Give the eligibility criteria, and the sources and methods of selection of participants. Report the sample size, and whether any power or sample size calculations were carried out prior to the main analysis	Methods
	c)	Describe measurement, quality control and selection of genetic variants	Methods
	d)	For each exposure, outcome, and other relevant variables, describe methods of assessment and diagnostic criteria for diseases	Methods
	e)	Provide details of ethics committee approval and participant informed consent, if relevant	Methods
5	Assumptions	Explicitly state the three core IV assumptions for the main analysis (relevance, independence and exclusion restriction) as well assumptions for any additional or sensitivity analysis	Methods
6	Statistical methods: main analysis	Describe statistical methods and statistics used
	a)	Describe how quantitative variables were handled in the analyses (i.e., scale, units, model)	Methods
	b)	Describe how genetic variants were handled in the analyses and, if applicable, how their weights were selected	Methods
	c)	Describe the MR estimator (e.g. two-stage least squares, Wald ratio) and related statistics. Detail the included covariates and, in case of two-sample MR, whether the same covariate set was used for adjustment in the two samples	Methods
	d)	Explain how missing data were addressed	N/A
	e)	If applicable, indicate how multiple testing was addressed	Methods
7	Assessment of assumptions	Describe any methods or prior knowledge used to assess the assumptions or justify their validity	Methods
8	Sensitivity analyses and additional analyses	Describe any sensitivity analyses or additional analyses performed (e.g. comparison of effect estimates from different approaches, independent replication, bias analytic techniques, validation of instruments, simulations)	Methods
9	Software and pre-registration
	a)	Name statistical software and package(s), including version and settings used	Methods
	b)	State whether the study protocol and details were pre-registered (as well as when and where)	N/A
	RESULTS
10	Descriptive data
	a)	Report the numbers of individuals at each stage of included studies and reasons for exclusion. Consider use of a flow-diagram	Results
	b)	Report summary statistics for phenotypic exposure(s), outcome(s) and other relevant variables (e.g. means, SDs, proportions)	Table S2
	c)	If the data sources include meta-analyses of previous studies, provide the assessments of heterogeneity across these studies	N/A
	d)	For two-sample Mendelian randomisation:	N/A
		i. Provide justification of the similarity of the genetic variant-exposure associations between the exposure and outcome samples
		ii. Provide information on the number of individuals who were in both samples for the exposure and for the outcome
11	Main results
	a)	Report the associations between genetic variant and exposure, and between genetic variant and outcome, preferably on an interpretable scale	Results
	b)	Report MR estimates of the relationship between exposure and outcome, and the measures of uncertainty from the MR analysis, on an interpretable scale, such as odds ratio or relative risk per SD difference	Results
	c)	If relevant, consider translating estimates of relative risk into absolute risk for a meaningful time period	N/A
	d)	Consider plots to visualize results (e.g. forest plot, scatterplot of associations between genetic variants and outcome versus between genetic variants and exposure)	Figure 2,3
12	Assessment of assumptions
	a)	Report the assessment of the validity of the assumptions	Results
	b)	Report any additional statistics (e.g., assessments of heterogeneity across genetic variants, such as I2, Q statistic or E-value)	Table S13
13	Sensitivity analyses and additional analyses
	a)	Report any sensitivity analyses to assess the robustness of the main results to violations of the assumptions	Table S12, S14 and S15
	b)	Report results from other sensitivity analyses or additional analyses
	c)	Report any assessment of direction of causal relationship (e.g., bidirectional MR)	N/A
	d)	When relevant, report and compare with estimates from non-MR analyses	N/A
	e)	Consider additional plots to visualize results (e.g., leave-one-out analyses)	Figure S2, S3, S4, S5
	DISCUSSION
14	Key results	Summarize key results with reference to study objectives	Discussion
15	Limitations	Discuss limitations of the study, taking into account the validity of the IV assumptions, other sources of potential bias, and imprecision. Discuss both direction and magnitude of any potential bias and any efforts to address them	Discussion
16	Interpretation
	a)	Meaning: Give a cautious overall interpretation of results in the context of their limitations and in comparison with other studies	Discussion
	b)	Mechanism: Discuss underlying biological mechanisms that could drive a potential causal relationship between the investigated exposure and the outcome, and whether the gene-environment equivalence assumption is reasonable. Use causal language carefully, clarifying that IV estimates may provide causal effects only under certain assumptions	Discussion
	c)	Clinical relevance: Discuss whether the results have clinical or public policy relevance, and to what extent they inform effect sizes of possible interventions	Discussion
17	Generalizability	Discuss the generalizability of the study results (a) to other populations, (b) across other exposure periods/timings, and (c) across other levels of exposure	Discussion
	OTHER INFORMATION
18	Funding	Describe sources of funding and the role of funders in the present study and, if applicable, sources of funding for the databases and original study or studies on which the present study is based	Funding section
19	Data and data sharing	Provide the data used to perform all analyses or report where and how the data can be accessed, and reference these sources in the article. Provide the statistical code needed to reproduce the results in the article,or report whether the code is publicly accessible and if so, where	Table S2
20	Conflicts of Interest	All authors should declare all potential conflicts of interest	Part of Conflicts of Interest and Title Page

## Sheet: Table S2
Table S2. Phenotype descriptions and distributions
Phenotypes	Study / Consortium	Sample Size	N Cases	N Controls	Population
Lipids
Low-density lipoprotein cholesterol	Global Lipids Genetics Consortium	1320016			European
Triglyceride	Global Lipids Genetics Consortium	1320016			European
Lipoprotein(a)	Neale lab	273896			European
Low-density lipoprotein cholesterol	Global Lipids Genetics Consortium	146492			East Asian
Triglyceride	Global Lipids Genetics Consortium	146492			East Asian
Lipoprotein(a)	Pan-UKB team	2279			East Asian
Atrial fibrillation
	FinnGen	261395	50743	210652	European
	Nielsen's study	1030836	60620	970216	European
	Biobank Japan	36792	8180	28612	East Asian
	Christophersen's study	4130	837	3293	East Asian
Positive control
Coronary heart disease	CARDIoGRAMplusC4D	184305	60801	123504	European
Coronary heart disease	Biobank Japan	212453	29319	183134	East Asian
eQTL
LPA expression	Gtex V8 Consotrium	226			Predominantly European

## Sheet: Table S3
Table S3. The information of drugs and target genes
Drug	Primary pharmacological target	Drug class	Drug target gene	Examples	Gene region(GRCh37/hg19)
					Chromosome	Location
Lipid-modifying Drugs	Low-density lipoprotein cholesterol	HMG-CoA reductase inhibitors	HMGCR	Pravastatin, Atorvastatin	5	74632993 - 74657941
		Proprotein convertase subtilisin/kexin type 9 inhibitors	PCSK9	Alirocumab, Evolocumab	1	55505221 - 55530525
		Cholesterol absorption inhibitors	NPC1L1	Ezetimibe	7	44552134 - 44580929
	Triglyceride	ApoC-III mRNA Interference	APOC3	Volanesorsen	11	116700623 - 116703788
		Angiopoietin-like 3 Inhibitor	ANGPTL3	Evinacumab	1	63063191 - 63071984
	Lipoprotein(a)	Apolipoprotein(a) mRNA Interference	LPA	Olpasiran	6	160952514 - 161085307

## Sheet: Table S4
Table S4. Information of SNPs related to confounding factors
Query	GWAS_Trait	PMID	RS_Number	Position_GRCh37	Alleles	R2	D'	Risk_Allele	Effect_Size_95_CI	Beta_or_OR	P_value
rs940904	Type 2 diabetes	30054458	rs940904	chr12:123491572	A=0.735, G=0.265	1	1	0.256627	0.0499	0.034-0.066	2e-09
rs62618693	Type 2 diabetes	32541925	rs62618693	chr11:32956492	C=0.966, T=0.034	1	1	0.9582	0.0819	0.06-0.104	1e-13
rs62618693	Type 2 diabetes	32541925	rs62618693	chr11:32956492	C=0.966, T=0.034	1	1	0.9566	0.0853	0.063-0.108	7e-14
rs62033400	Type 2 diabetes	32541925	rs62033400	chr16:53811788	A=0.584, G=0.416	1	1	0.102	0.151	0.11-0.19	6e-13
rs4976033	Type 2 diabetes	32541925	rs4976033	chr5:67714246	A=0.59, G=0.41	1	1	0.4114	0.028	0.019-0.037	2e-09
rs4976033	Type 2 diabetes	32541925	rs4976033	chr5:67714246	A=0.59, G=0.41	1	1	0.4337	0.0251	0.017-0.033	1e-10
rs4976033	Type 2 diabetes (adjusted for BMI)	30297969	rs4976033	chr5:67714246	A=0.59, G=0.41	1	1	0.4105	1.05	1.03-1.06	1e-09
rs1861410	Type 2 diabetes	34594039	rs1861410	chr2:58933591	C=0.43, T=0.57	1	1	NR	0.0372	0.025-0.05	5e-09
rs12454712	Type 2 diabetes	32541925	rs12454712	chr18:60845884	C=0.386, T=0.614	1	1	0.5195	0.061	0.044-0.078	3e-12
rs12454712	Type 2 diabetes	32541925	rs12454712	chr18:60845884	C=0.386, T=0.614	1	1	0.3831	0.0412	0.032-0.051	8e-18
rs12454712	Type 2 diabetes	32514122	rs12454712	chr18:60845884	C=0.386, T=0.614	1	1	0.522754	0.943009	0.927830168-0.958435389	1e-12
rs12454712	Type 2 diabetes	32541925	rs12454712	chr18:60845884	C=0.386, T=0.614	1	1	0.4059	0.0424	0.035-0.05	2e-27
rs12454712	Type 2 diabetes	30718926	rs12454712	chr18:60845884	C=0.386, T=0.614	1	1	0.48	1.06	1.05-1.08	3e-12
rs12454712	Type 2 diabetes	30297969	rs12454712	chr18:60845884	C=0.386, T=0.614	1	1	0.6142	1.05	1.04-1.06	5e-13
rs12454712	Type 2 diabetes	32499647	rs12454712	chr18:60845884	C=0.386, T=0.614	1	1	0.512	1.06	1.04-1.07	1e-15
rs12454712	Type 2 diabetes	28869590	rs12454712	chr18:60845884	C=0.386, T=0.614	1	1	0.3857	0.048	0.03-0.066	4e-08
rs12454712	Type 2 diabetes	34594039	rs12454712	chr18:60845884	C=0.386, T=0.614	1	1	NR	0.0472	0.035-0.06	1e-13
rs12454712	Type 2 diabetes	34594039	rs12454712	chr18:60845884	C=0.386, T=0.614	1	1	0.523515	0.0602818	0.042-0.079	1e-10
rs12454712	Type 2 diabetes	35551307	rs12454712	chr18:60845884	C=0.386, T=0.614	1	1	NR	1.05	1.04-1.06	4e-19
rs12454712	Type 2 diabetes	35551307	rs12454712	chr18:60845884	C=0.386, T=0.614	1	1	0.531	0.049	0.031-0.067	1e-08
rs12454712	Type 2 diabetes	35551307	rs12454712	chr18:60845884	C=0.386, T=0.614	1	1	0.613	0.048	0.034-0.062	2e-12
rs12505942	Type 2 diabetes	32541925	rs12505942	chr4:140906390	C=0.321, T=0.679	1	1	0.3133	0.0294	0.021-0.038	2e-12
rs12505942	Type 2 diabetes	32541925	rs12505942	chr4:140906390	C=0.321, T=0.679	1	1	0.3385	0.0298	0.02-0.039	7e-10
rs10886863	Type 2 diabetes	32514122	rs10886863	chr10:122929493	C=0.968, T=0.032	1	1	0.695264	1.05742	1.038804664-1.076364048	7e-10
rs10886863	Type 2 diabetes	30718926	rs10886863	chr10:122929493	C=0.968, T=0.032	1	1	0.7	1.06	1.04-1.08	3e-09
rs10886863	Type 2 diabetes	32499647	rs10886863	chr10:122929493	C=0.968, T=0.032	1	1	0.664	1.06	1.05-1.08	5e-17
rs76895963	Type 2 diabetes	32541925	rs76895963	chr12:4384844	G=0.024, T=0.976	1	1	0.019	0.4223	0.38-0.46	1e-96
rs76895963	Type 2 diabetes	29358691	rs76895963	chr12:4384844	G=0.024, T=0.976	1	1	NR	1.72	NA	2e-10
rs76895963	Type 2 diabetes	30297969	rs76895963	chr12:4384844	G=0.024, T=0.976	1	1	0.9802	1.62	1.54-1.71	1e-69
rs76895963	Type 2 diabetes	30595370	rs76895963	chr12:4384844	G=0.024, T=0.976	1	1	NR	NA	NA	2e-31				.
rs76895963	Type 2 diabetes	35551307	rs76895963	chr12:4384844	G=0.024, T=0.976	1	1	0.98	0.532	0.48-0.58	8e-86
rs76895963	Type 2 diabetes	35551307	rs76895963	chr12:4384844	G=0.024, T=0.976	1	1	NR	1.66	1.57-1.75	5e-75
rs76895963	Type 2 diabetes	34594039	rs76895963	chr12:4384844	G=0.024, T=0.976	1	1	NR	0.4582	0.4-0.52	8e-52
rs635634	Type 2 diabetes	28566273	rs635634	chr9:136155000	C=0.815, T=0.185	1	1	0.18	1.08	1.05-1.10	2e-08
rs3184504	Type 1 diabetes	21829393	rs3184504	chr12:111884608	C=0.536, T=0.464	1	1	NR	1.3	NA	2e-38
rs3184504	Type 1 diabetes	19430480	rs3184504	chr12:111884608	C=0.536, T=0.464	1	1	NR	NA	NA	3e-27
rs3184504	Type 1 diabetes	30572963	rs3184504	chr12:111884608	C=0.536, T=0.464	1	1	0.49	1.31096	NA	1e-31
rs3184504	Type 1 diabetes	34594039	rs3184504	chr12:111884608	C=0.536, T=0.464	1	1	NR	0.1433	0.11-0.18	4e-14
rs13107325	Type 2 diabetes	32541925	rs13107325	chr4:103188709	C=0.92, T=0.08	1	1	0.9265	0.0473	0.03-0.064	3e-08
rs13389219	Type 2 diabetes	32541925	rs13389219	chr2:165528876	C=0.565, T=0.435	1	1	0.6033	0.0648	0.056-0.074	7e-44
rs13389219	Type 2 diabetes	22885922	rs13389219	chr2:165528876	C=0.565, T=0.435	1	1	0.600895	1.07	1.05-1.10	1e-08
rs13389219	Type 2 diabetes	30054458	rs13389219	chr2:165528876	C=0.565, T=0.435	1	1	0.394368	0.0722	0.058-0.087	2e-22
rs13389219	Type 2 diabetes (adjusted for BMI)	35393509	rs13389219	chr2:165528876	C=0.565, T=0.435	1	1	0.2561	0.0982	0.064-0.133	3e-08
rs1169288	Type 2 diabetes	29632382	rs1169288	chr12:121416650	A=0.661, C=0.339	1	1	0.323	1.04	1.03-1.06	1e-11
rs1169288	Type 2 diabetes (adjusted for BMI)	29632382	rs1169288	chr12:121416650	A=0.661, C=0.339	1	1	0.323	1.04	1.02-1.06	2e-10
rs1169288	Type 2 diabetes or schizophrenia (pleiotropy)	36329495	rs1169288	chr12:121416650	A=0.661, C=0.339	1	1	NR	NA	NA	2e-08
rs9687832	Type 2 diabetes	30297969	rs9687832	chr5:55861595	A=0.14, G=0.86	1	1	0.1975	1.08	1.06-1.10	2e-20
rs429358	Type 2 diabetes	32541925	rs429358	chr19:45411941	C=0.086, T=0.914	1	1	0.1454	0.073	0.06-0.086	4e-28
rs429358	Type 2 diabetes	32541925	rs429358	chr19:45411941	C=0.086, T=0.914	1	1	0.1469	0.0585	0.048-0.069	2e-26
rs429358	Type 2 diabetes	30297969	rs429358	chr19:45411941	C=0.086, T=0.914	1	1	0.8458	1.08	1.06-1.10	3e-18
rs429358	Type 2 diabetes	35551307	rs429358	chr19:45411941	C=0.086, T=0.914	1	1	NR	1.06	1.04-1.08	7e-14
rs429358	Type 2 diabetes	35551307	rs429358	chr19:45411941	C=0.086, T=0.914	1	1	0.847	0.072	0.054-0.09	3e-15
rs1260326	Type 2 diabetes	32541925	rs1260326	chr2:27730940	C=0.519, T=0.481	1	1	0.5946	0.0638	0.055-0.073	3e-42
rs1260326	Type 2 diabetes	32514122	rs1260326	chr2:27730940	C=0.519, T=0.481	1	1	0.437337	1.07862	1.061192016-1.096332338	9e-20
rs1260326	Type 2 diabetes	32541925	rs1260326	chr2:27730940	C=0.519, T=0.481	1	1	0.5805	0.0625	0.055-0.07	2e-57
rs1260326	Type 2 diabetes	30297969	rs1260326	chr2:27730940	C=0.519, T=0.481	1	1	0.6069	1.07	1.06-1.08	7e-25
rs1260326	Type 2 diabetes	30595370	rs1260326	chr2:27730940	C=0.519, T=0.481	1	1	NR	NA	NA	1e-15
rs1260326	Type 2 diabetes	29632382	rs1260326	chr2:27730940	C=0.519, T=0.481	1	1	0.63	1.06	1.05-1.08	5e-25
rs1260326	Type 2 diabetes	29632382	rs1260326	chr2:27730940	C=0.519, T=0.481	1	1	0.617	1.06	1.04-1.07	1e-15
rs1260326	Type 2 diabetes (adjusted for BMI)	29632382	rs1260326	chr2:27730940	C=0.519, T=0.481	1	1	0.617	1.05	1.04-1.07	1e-14
rs1260326	Type 2 diabetes (adjusted for BMI)	29632382	rs1260326	chr2:27730940	C=0.519, T=0.481	1	1	0.63	1.06	1.04-1.07	3e-18
rs1260326	Type 2 diabetes	32499647	rs1260326	chr2:27730940	C=0.519, T=0.481	1	1	0.456	1.07	1.05-1.08	1e-21
rs1260326	Type 2 diabetes	34594039	rs1260326	chr2:27730940	C=0.519, T=0.481	1	1	NR	0.071	0.058-0.084	6e-29
rs1260326	Type 2 diabetes	35551307	rs1260326	chr2:27730940	C=0.519, T=0.481	1	1	NR	1.06	1.05-1.07	2e-35
rs1260326	Type 2 diabetes	35551307	rs1260326	chr2:27730940	C=0.519, T=0.481	1	1	0.607	0.064	0.05-0.078	2e-22
rs1260326	Type 2 diabetes	35551307	rs1260326	chr2:27730940	C=0.519, T=0.481	1	1	0.465	0.061	0.045-0.077	2e-13
rs429358	Type 2 diabetes	32541925	rs429358	chr19:45411941	C=0.086, T=0.914	1	1	0.1454	0.073	0.06-0.086	4e-28
rs429358	Type 2 diabetes	32541925	rs429358	chr19:45411941	C=0.086, T=0.914	1	1	0.1469	0.0585	0.048-0.069	2e-26
rs429358	Type 2 diabetes	30297969	rs429358	chr19:45411941	C=0.086, T=0.914	1	1	0.8458	1.08	1.06-1.10	3e-18
rs429358	Type 2 diabetes	35551307	rs429358	chr19:45411941	C=0.086, T=0.914	1	1	NR	1.06	1.04-1.08	7e-14
rs429358	Type 2 diabetes	35551307	rs429358	chr19:45411941	C=0.086, T=0.914	1	1	0.847	0.072	0.054-0.09	3e-15
rs9687832	Type 2 diabetes	30297969	rs9687832	chr5:55861595	A=0.14, G=0.86	1	1	0.1975	1.08	1.06-1.10	2e-20
rs429358	Type 2 diabetes	32541925	rs429358	chr19:45411941	C=0.086, T=0.914	1	1	0.1454	0.073	0.06-0.086	4e-28
rs429358	Type 2 diabetes	32541925	rs429358	chr19:45411941	C=0.086, T=0.914	1	1	0.1469	0.0585	0.048-0.069	2e-26
rs429358	Type 2 diabetes	30297969	rs429358	chr19:45411941	C=0.086, T=0.914	1	1	0.8458	1.08	1.06-1.10	3e-18
rs429358	Type 2 diabetes	35551307	rs429358	chr19:45411941	C=0.086, T=0.914	1	1	NR	1.06	1.04-1.08	7e-14
rs429358	Type 2 diabetes	35551307	rs429358	chr19:45411941	C=0.086, T=0.914	1	1	0.847	0.072	0.054-0.09	3e-15
rs1260326	Type 2 diabetes	32541925	rs1260326	chr2:27730940	C=0.519, T=0.481	1	1	0.5946	0.0638	0.055-0.073	3e-42
rs1260326	Type 2 diabetes	32514122	rs1260326	chr2:27730940	C=0.519, T=0.481	1	1	0.437337	1.07862	1.061192016-1.096332338	9e-20
rs1260326	Type 2 diabetes	32541925	rs1260326	chr2:27730940	C=0.519, T=0.481	1	1	0.5805	0.0625	0.055-0.07	2e-57
rs1260326	Type 2 diabetes	30297969	rs1260326	chr2:27730940	C=0.519, T=0.481	1	1	0.6069	1.07	1.06-1.08	7e-25
rs1260326	Type 2 diabetes	30595370	rs1260326	chr2:27730940	C=0.519, T=0.481	1	1	NR	NA	NA	1e-15
rs1260326	Type 2 diabetes	29632382	rs1260326	chr2:27730940	C=0.519, T=0.481	1	1	0.63	1.06	1.05-1.08	5e-25
rs1260326	Type 2 diabetes	29632382	rs1260326	chr2:27730940	C=0.519, T=0.481	1	1	0.617	1.06	1.04-1.07	1e-15
rs1260326	Type 2 diabetes (adjusted for BMI)	29632382	rs1260326	chr2:27730940	C=0.519, T=0.481	1	1	0.617	1.05	1.04-1.07	1e-14
rs1260326	Type 2 diabetes (adjusted for BMI)	29632382	rs1260326	chr2:27730940	C=0.519, T=0.481	1	1	0.63	1.06	1.04-1.07	3e-18
rs1260326	Type 2 diabetes	32499647	rs1260326	chr2:27730940	C=0.519, T=0.481	1	1	0.456	1.07	1.05-1.08	1e-21
rs1260326	Type 2 diabetes	34594039	rs1260326	chr2:27730940	C=0.519, T=0.481	1	1	NR	0.071	0.058-0.084	6e-29
rs1260326	Type 2 diabetes	35551307	rs1260326	chr2:27730940	C=0.519, T=0.481	1	1	NR	1.06	1.05-1.07	2e-35
rs1260326	Type 2 diabetes	35551307	rs1260326	chr2:27730940	C=0.519, T=0.481	1	1	0.607	0.064	0.05-0.078	2e-22
rs1260326	Type 2 diabetes	35551307	rs1260326	chr2:27730940	C=0.519, T=0.481	1	1	0.465	0.061	0.045-0.077	2e-13
rs429358	Type 2 diabetes	32541925	rs429358	chr19:45411941	C=0.086, T=0.914	1	1	0.1454	0.073	0.06-0.086	4e-28
rs429358	Type 2 diabetes	32541925	rs429358	chr19:45411941	C=0.086, T=0.914	1	1	0.1469	0.0585	0.048-0.069	2e-26
rs429358	Type 2 diabetes	30297969	rs429358	chr19:45411941	C=0.086, T=0.914	1	1	0.8458	1.08	1.06-1.10	3e-18
rs429358	Type 2 diabetes	35551307	rs429358	chr19:45411941	C=0.086, T=0.914	1	1	NR	1.06	1.04-1.08	7e-14
rs429358	Type 2 diabetes	35551307	rs429358	chr19:45411941	C=0.086, T=0.914	1	1	0.847	0.072	0.054-0.09	3e-15
rs7256564	Systolic blood pressure	30224653	rs7256564	chr19:33889593	A=0.308, G=0.692	1	1	0.3122	0.1955	0.13-0.26	2e-09
rs72683923	Systolic blood pressure	30224653	rs72683923	chr14:50735947	C=0.013, T=0.987	1	1	0.9797	0.9769	0.79-1.16	1e-25
rs17713879	Blood pressure (pleiotropy model 2 SBP adjusted for estimated causal effects x DBP)	34989438	rs17713879	chr2:254215	A=0.348, G=0.652	1	1	NR	NA	NA	1e-09
rs17713879	Blood pressure (pleiotropy model 1 DBP adjusted for estimated causal effects x SBP)	34989438	rs17713879	chr2:254215	A=0.348, G=0.652	1	1	NR	NA	NA	1e-10
rs12454712	Systolic blood pressure	30224653	rs12454712	chr18:60845884	C=0.386, T=0.614	1	1	0.6225	0.2038	0.15-0.25	4e-15
rs12454712	Systolic blood pressure	30578418	rs12454712	chr18:60845884	C=0.386, T=0.614	1	1	0.6364	0.1747	0.12-0.23	7e-10
rs1133400	Systolic blood pressure	30224653	rs1133400	chr10:134459388	A=0.786, G=0.214	1	1	0.7883	0.2607	0.2-0.32	7e-18
rs1133400	Systolic blood pressure	30595370	rs1133400	chr10:134459388	A=0.786, G=0.214	1	1	NR	NA	NA	3e-11
rs1133400	Systolic blood pressure	33230300	rs1133400	chr10:134459388	A=0.786, G=0.214	1	1	0.7841	0.247571	0.19-0.3	4e-20
rs1133400	Diastolic blood pressure	33230300	rs1133400	chr10:134459388	A=0.786, G=0.214	1	1	0.784	0.103176	0.07-0.136	2e-09
rs1133400	Diastolic blood pressure	33230300	rs1133400	chr10:134459388	A=0.786, G=0.214	1	1	0.7855	0.112109	0.073-0.151	2e-08
rs1133400	Systolic blood pressure	33230300	rs1133400	chr10:134459388	A=0.786, G=0.214	1	1	0.7854	0.252606	0.19-0.32	1e-14
rs1133400	Systolic blood pressure	35762941	rs1133400	chr10:134459388	A=0.786, G=0.214	1	1	NR	0.3008	0.21-0.39	3e-11
rs998584	Diastolic blood pressure	35168826	rs998584	chr6:43757896	A=0.504, C=0.496	1	1	NR	0.016	0.012-0.02	1e-16
rs998584	Systolic blood pressure	35168826	rs998584	chr6:43757896	A=0.504, C=0.496	1	1	NR	0.011	0.0071-0.0149	2e-08
rs8126001	Systolic blood pressure	30595370	rs8126001	chr20:62711459	C=0.518, T=0.482	1	1	NR	NA	NA	3e-16
rs8126001	Diastolic blood pressure	35168826	rs8126001	chr20:62711459	C=0.518, T=0.482	1	1	NR	0.012	0.0081-0.0159	4e-10
rs8126001	Systolic blood pressure	35168826	rs8126001	chr20:62711459	C=0.518, T=0.482	1	1	NR	0.018	0.014-0.022	7e-19
rs76895963	Systolic blood pressure	30595370	rs76895963	chr12:4384844	G=0.024, T=0.976	1	1	NR	NA	NA	5e-11
rs704	Systolic blood pressure	33230300	rs704	chr17:26694861	A=0.449, G=0.551	1	1	0.4765	0.135974	0.092-0.18	1e-10
rs704	Diastolic blood pressure	33230300	rs704	chr17:26694861	A=0.449, G=0.551	1	1	0.4851	0.0745074	0.049-0.1	3e-08
rs704	Systolic blood pressure	34594039	rs704	chr17:26694861	A=0.449, G=0.551	1	1	NR	0.0108	0.0069-0.0147	3e-08
rs704	Systolic blood pressure	33230300	rs704	chr17:26694861	A=0.449, G=0.551	1	1	0.4733	0.176004	0.12-0.23	7e-11
rs6470361	Systolic blood pressure	30595370	rs6470361	chr8:126510338	A=0.722, G=0.278	1	1	NR	NA	NA	5e-09
rs603424	Diastolic blood pressure	30224653	rs603424	chr10:102075479	A=0.197, G=0.803	1	1	0.1815	0.1717	0.13-0.21	2e-17
rs603424	Systolic blood pressure	30595370	rs603424	chr10:102075479	A=0.197, G=0.803	1	1	NR	NA	NA	2e-12
rs603424	Diastolic blood pressure	35762941	rs603424	chr10:102075479	A=0.197, G=0.803	1	1	NR	0.1724	0.12-0.23	6e-10
rs4731702	Diastolic blood pressure	33230300	rs4731702	chr7:130433384	C=0.551, T=0.449	1	1	0.4939	0.110238	0.083-0.137	2e-15
rs4731702	Systolic blood pressure	33230300	rs4731702	chr7:130433384	C=0.551, T=0.449	1	1	0.4936	0.173394	0.13-0.22	5e-15
rs4731702	Diastolic blood pressure	33230300	rs4731702	chr7:130433384	C=0.551, T=0.449	1	1	0.4915	0.122911	0.091-0.155	7e-14
rs4731702	Systolic blood pressure	33230300	rs4731702	chr7:130433384	C=0.551, T=0.449	1	1	0.4915	0.18266	0.13-0.24	2e-11
rs3184504	Systolic blood pressure (cigarette smoking interaction)	29455858	rs3184504	chr12:111884608	C=0.536, T=0.464	1	1	NR	NA	NA	3e-36
rs3184504	Systolic blood pressure	27618452	rs3184504	chr12:111884608	C=0.536, T=0.464	1	1	0.475	0.498	0.38-0.62	1e-15
rs3184504	Diastolic blood pressure	27618452	rs3184504	chr12:111884608	C=0.536, T=0.464	1	1	0.475	0.362	0.29-0.44	1e-21
rs3184504	Diastolic blood pressure (cigarette smoking interaction)	29455858	rs3184504	chr12:111884608	C=0.536, T=0.464	1	1	NR	NA	NA	6e-67
rs3184504	Systolic blood pressure	19430479	rs3184504	chr12:111884608	C=0.536, T=0.464	1	1	0.48	0.58	0.38-0.78	5e-09
rs3184504	Diastolic blood pressure	19430479	rs3184504	chr12:111884608	C=0.536, T=0.464	1	1	0.48	0.48	0.36-0.60	3e-14
rs3184504	Diastolic blood pressure	21909115	rs3184504	chr12:111884608	C=0.536, T=0.464	1	1	0.47	0.448	NA	4e-25
rs3184504	Diastolic blood pressure	26390057	rs3184504	chr12:111884608	C=0.536, T=0.464	1	1	0.4615	0.5387	0.37-0.71	2e-10
rs3184504	Diastolic blood pressure	27618447	rs3184504	chr12:111884608	C=0.536, T=0.464	1	1	0.4594	0.032	NA	3e-20
rs3184504	Diastolic blood pressure	27841878	rs3184504	chr12:111884608	C=0.536, T=0.464	1	1	NR	0.401	NA	2e-64
rs3184504	Diastolic blood pressure	27841878	rs3184504	chr12:111884608	C=0.536, T=0.464	1	1	NR	0.316	NA	6e-18
rs3184504	Diastolic blood pressure	27841878	rs3184504	chr12:111884608	C=0.536, T=0.464	1	1	NR	0.299	NA	9e-15
rs3184504	Systolic blood pressure	27841878	rs3184504	chr12:111884608	C=0.536, T=0.464	1	1	NR	0.386	NA	3e-23
rs3184504	Diastolic blood pressure	28739976	rs3184504	chr12:111884608	C=0.536, T=0.464	1	1	0.523	0.457	0.37-0.55	3e-24
rs3184504	Systolic blood pressure	28739976	rs3184504	chr12:111884608	C=0.536, T=0.464	1	1	0.523	0.629	0.48-0.77	2e-17
rs3184504	Diastolic blood pressure	30578418	rs3184504	chr12:111884608	C=0.536, T=0.464	1	1	0.4816	0.1536	0.1-0.2	2e-09
rs3184504	Systolic blood pressure	35762941	rs3184504	chr12:111884608	C=0.536, T=0.464	1	1	NR	0.5937	0.52-0.66	2e-60
rs3184504	Diastolic blood pressure x depressive symptoms interaction (2df test)	34734193	rs3184504	chr12:111884608	C=0.536, T=0.464	1	1	NR	NA	NA	4e-19
rs28929474	Systolic blood pressure	30595370	rs28929474	chr14:94844947	C=0.983, T=0.017	1	1	NR	NA	NA	3e-08
rs28929474	Systolic blood pressure	34594039	rs28929474	chr14:94844947	C=0.983, T=0.017	1	1	NR	0.045	0.029-0.061	2e-08
rs1963676	Blood pressure (pleiotropy model 2 SBP adjusted for estimated causal effects x DBP)	34989438	rs1963676	chr21:40709960	C=0.418, T=0.582	1	1	NR	0.12989	0.069-0.19	3e-09
rs1963676	Blood pressure (pleiotropy model 1 DBP adjusted for estimated causal effects x SBP)	34989438	rs1963676	chr21:40709960	C=0.418, T=0.582	1	1	NR	0.100144	0.055-0.145	3e-09
rs1800562	Diastolic blood pressure	28739976	rs1800562	chr6:26093141	A=0.043, G=0.957	1	1	0.059	0.394	0.3-0.49	9e-17
rs1800562	Diastolic blood pressure	35762941	rs1800562	chr6:26093141	A=0.043, G=0.957	1	1	NR	0.3226	0.24-0.4	5e-15
rs13107325	Diastolic blood pressure	27618452	rs13107325	chr4:103188709	C=0.92, T=0.08	1	1	0.07	0.602	0.45-0.75	2e-14
rs13107325	Systolic blood pressure	27618452	rs13107325	chr4:103188709	C=0.92, T=0.08	1	1	0.07	0.837	0.59-1.09	5e-11
rs13107325	Systolic blood pressure	30578418	rs13107325	chr4:103188709	C=0.92, T=0.08	1	1	0.0752	0.5532	0.43-0.68	1e-17
rs13107325	Body mass index and systole blood pressure (pairwise)	33619380	rs13107325	chr4:103188709	C=0.92, T=0.08	1	1	0.0795	NA	NA	2e-22
rs13107325	Blood pressure	21909110	rs13107325	chr4:103188709	C=0.92, T=0.08	1	1	0.12	0.633	0.44-0.82	1e-10
rs13107325	Diastolic blood pressure	21909115	rs13107325	chr4:103188709	C=0.92, T=0.08	1	1	0.05	0.684	NA	2e-17
rs13107325	Systolic blood pressure	21909115	rs13107325	chr4:103188709	C=0.92, T=0.08	1	1	0.05	0.981	NA	3e-14
rs13107325	Systolic blood pressure	27841878	rs13107325	chr4:103188709	C=0.92, T=0.08	1	1	NR	0.719	NA	2e-21
rs13107325	Diastolic blood pressure	27841878	rs13107325	chr4:103188709	C=0.92, T=0.08	1	1	NR	0.477	NA	8e-11
rs13107325	Diastolic blood pressure	27841878	rs13107325	chr4:103188709	C=0.92, T=0.08	1	1	NR	0.466	NA	4e-11
rs13107325	Systolic blood pressure	27841878	rs13107325	chr4:103188709	C=0.92, T=0.08	1	1	NR	0.643	NA	3e-09
rs13107325	Systolic blood pressure	27841878	rs13107325	chr4:103188709	C=0.92, T=0.08	1	1	NR	0.646	NA	1e-08
rs13107325	Diastolic blood pressure	27841878	rs13107325	chr4:103188709	C=0.92, T=0.08	1	1	NR	0.55	NA	5e-33
rs13107325	Diastolic blood pressure	28739976	rs13107325	chr4:103188709	C=0.92, T=0.08	1	1	0.065	0.686	0.51-0.87	1e-13
rs13107325	Systolic blood pressure	28739976	rs13107325	chr4:103188709	C=0.92, T=0.08	1	1	0.065	0.933	0.64-1.23	6e-10
rs13107325	Diastolic blood pressure x alcohol consumption interaction (2df test)	29912962	rs13107325	chr4:103188709	C=0.92, T=0.08	1	1	0.07	NA	NA	2e-23
rs13107325	Systolic blood pressure x alcohol consumption interaction (2df test)	29912962	rs13107325	chr4:103188709	C=0.92, T=0.08	1	1	0.07	NA	NA	1e-15
rs13107325	Diastolic blood pressure x alcohol consumption interaction (2df test)	29912962	rs13107325	chr4:103188709	C=0.92, T=0.08	1	1	0.07	NA	NA	4e-22
rs13107325	Diastolic blood pressure	30578418	rs13107325	chr4:103188709	C=0.92, T=0.08	1	1	0.3032	0.322	0.23-0.41	8e-12
rs13107325	Diastolic blood pressure	29615537	rs13107325	chr4:103188709	C=0.92, T=0.08	1	1	0.0818	0.913692	0.62-1.21	9e-10
rs13107325	Systolic blood pressure	30595370	rs13107325	chr4:103188709	C=0.92, T=0.08	1	1	NR	NA	NA	1e-36
rs13107325	Systolic blood pressure	34594039	rs13107325	chr4:103188709	C=0.92, T=0.08	1	1	NR	0.0284	0.02-0.037	3e-11
rs13107325	Systolic blood pressure	38459180	rs13107325	chr4:103188709	C=0.92, T=0.08	1	1	NR	0.04	0.032-0.048	1e-16
rs13107325	Diastolic blood pressure	38459180	rs13107325	chr4:103188709	C=0.92, T=0.08	1	1	NR	0.06	0.048-0.072	9e-21
rs13107325	Diastolic blood pressure	38459180	rs13107325	chr4:103188709	C=0.92, T=0.08	1	1	NR	0.06	0.052-0.068	2e-43
rs13107325	Systolic blood pressure	35762941	rs13107325	chr4:103188709	C=0.92, T=0.08	1	1	NR	0.8966	0.76-1.04	5e-36
rs13107325	Diastolic blood pressure	35762941	rs13107325	chr4:103188709	C=0.92, T=0.08	1	1	NR	0.6382	0.56-0.72	6e-54
rs13107325	Diastolic blood pressure	34594039	rs13107325	chr4:103188709	C=0.92, T=0.08	1	1	NR	0.0432	0.034-0.052	1e-21
rs13107325	Diastolic blood pressure x depressive symptoms interaction (2df test)	34734193	rs13107325	chr4:103188709	C=0.92, T=0.08	1	1	NR	NA	NA	8e-11
rs13108218	Systolic blood pressure	30595370	rs13108218	chr4:3443931	A=0.39, G=0.61	1	1	NR	NA	NA	4e-09
rs13389219	Systolic blood pressure	30595370	rs13389219	chr2:165528876	C=0.565, T=0.435	1	1	NR	NA	NA	1e-13
rs13389219	Diastolic blood pressure	35168826	rs13389219	chr2:165528876	C=0.565, T=0.435	1	1	NR	0.015	0.011-0.019	2e-14
rs13389219	Systolic blood pressure	35168826	rs13389219	chr2:165528876	C=0.565, T=0.435	1	1	NR	0.016	0.012-0.02	3e-16
rs10750766	Systolic blood pressure x alcohol consumption interaction (2df test)	29912962	rs10750766	chr11:65473798	A=0.71, C=0.29	1	1	0.7	NA	NA	1e-12
rs10750766	Diastolic blood pressure x alcohol consumption interaction (2df test)	29912962	rs10750766	chr11:65473798	A=0.71, C=0.29	1	1	0.7	NA	NA	6e-11
rs10750766	Diastolic blood pressure x alcohol consumption interaction (2df test)	29912962	rs10750766	chr11:65473798	A=0.71, C=0.29	1	1	0.71	NA	NA	1e-09
rs998584	Diastolic blood pressure	35168826	rs998584	chr6:43757896	A=0.568, C=0.432	1	1	NR	0.016	0.012-0.02	1e-16
rs998584	Systolic blood pressure	35168826	rs998584	chr6:43757896	A=0.568, C=0.432	1	1	NR	0.011	0.0071-0.0149	2e-08
rs9376090	Diastolic blood pressure	33230300	rs9376090	chr6:135411228	C=0.246, T=0.754	1	1	0.7395	0.107263	0.076-0.139	2e-11
rs4418728	Diastolic blood pressure	30487518	rs4418728	chr10:94839724	G=0.207, T=0.793	1	1	0.6242	0.1975	0.13-0.27	2e-08
rs9376090	Diastolic blood pressure	33230300	rs9376090	chr6:135411228	C=0.246, T=0.754	1	1	0.7395	0.107263	0.076-0.139	2e-11
rs62246311	Body mass index	31669095	rs62246311	chr3:9498143	A=0.088, G=0.912	1	1	NR	NA	NA	7e-13
rs62246311	Body mass index	30595370	rs62246311	chr3:9498143	A=0.088, G=0.912	1	1	NR	NA	NA	4e-13
rs62246311	Body mass index	37280435	rs62246311	chr3:9498143	A=0.088, G=0.912	1	1	NR	0.0215806	0.015-0.028	5e-12
rs62033400	Body mass index	31217584	rs62033400	chr16:53811788	A=0.584, G=0.416	1	1	NR	0.0879923	0.072-0.104	3e-28
rs62033400	Body mass index	24064335	rs62033400	chr16:53811788	A=0.584, G=0.416	1	1	NR	0.08	0.060-0.100/2	2e-14
rs3825430	Body mass index	31669095	rs3825430	chr13:99129653	C=0.665, T=0.335	1	1	NR	NA	NA	3e-08
rs2190788	Body mass index (MTAG)	36376304	rs2190788	chr5:144484261	G=0.652, T=0.348	1	1	NR	0.013472	0.0099-0.0171	2e-13
rs2190788	Body mass index	36581621	rs2190788	chr5:144484261	G=0.652, T=0.348	1	1	NR	0.0126	0.0095-0.0157	2e-14
rs1861410	Body mass index	34594039	rs1861410	chr2:58933591	C=0.43, T=0.57	1	1	NR	0.0203	0.017-0.024	2e-26
rs1717776	Body mass index	34594039	rs1717776	chr11:30415776	A=0.646, G=0.354	1	1	NR	0.0145	0.011-0.018	2e-13
rs12454712	Body mass index	30239722	rs12454712	chr18:60845884	C=0.386, T=0.614	1	1	0.6245	0.0136	0.01-0.017	1e-14
rs12454712	Body mass index and triglycerides (pairwise)	33619380	rs12454712	chr18:60845884	C=0.386, T=0.614	1	1	0.3857	NA	NA	1e-09
rs12454712	Body mass index and fasting insulin (pairwise)	33619380	rs12454712	chr18:60845884	C=0.386, T=0.614	1	1	0.3857	NA	NA	1e-08
rs12454712	Body mass index and type 2 diabetes (pairwise)	33619380	rs12454712	chr18:60845884	C=0.386, T=0.614	1	1	0.3857	NA	NA	3e-08
rs12454712	Body mass index	31669095	rs12454712	chr18:60845884	C=0.386, T=0.614	1	1	NR	NA	NA	1e-11
rs12454712	Body mass index	28892062	rs12454712	chr18:60845884	C=0.386, T=0.614	1	1	0.4	0.018	0.012-0.024	3e-11
rs12454712	Body mass index	30239722	rs12454712	chr18:60845884	C=0.386, T=0.614	1	1	0.6245	0.0136	0.01-0.017	1e-14
rs12454712	Body mass index	30595370	rs12454712	chr18:60845884	C=0.386, T=0.614	1	1	NR	NA	NA	2e-12
rs12454712	Body mass index	36581621	rs12454712	chr18:60845884	C=0.386, T=0.614	1	1	NR	0.015	0.012-0.018	8e-22
rs12454712	Body mass index (MTAG)	36376304	rs12454712	chr18:60845884	C=0.386, T=0.614	1	1	NR	0.01351	0.01-0.017	8e-15
rs12454712	Body mass index	37280435	rs12454712	chr18:60845884	C=0.386, T=0.614	1	1	NR	0.013737	0.0098-0.0176	2e-11
rs12454712	Body mass index	34594039	rs12454712	chr18:60845884	C=0.386, T=0.614	1	1	NR	0.015	0.011-0.019	9e-15
rs11824092	Body mass index	30239722	rs11824092	chr11:13346294	C=0.648, T=0.352	1	1	0.3508	0.0154	0.012-0.019	5e-18
rs11072384	Body mass index	31669095	rs11072384	chr15:73001314	C=0.8, T=0.2	1	1	NR	NA	NA	2e-12
rs11030104	Body mass index	25673413	rs11030104	chr11:27684517	A=0.779, G=0.221	1	1	0.791	0.042	0.034-0.049/2	7e-30
rs11030104	Body mass index	25673413	rs11030104	chr11:27684517	A=0.779, G=0.221	1	1	0.792	0.041	0.034-0.049/2	6e-28
rs11030104	Body mass index	24861553	rs11030104	chr11:27684517	A=0.779, G=0.221	1	1	0.55	0.0478	0.038-0.058	2e-20
rs11030104	Body mass index (joint analysis main effects and smoking interaction)	28443625	rs11030104	chr11:27684517	A=0.779, G=0.221	1	1	0.7872	NA	NA	7e-24
rs11030104	Body mass index (joint analysis main effects and smoking interaction)	28443625	rs11030104	chr11:27684517	A=0.779, G=0.221	1	1	0.7872	NA	NA	3e-14
rs11030104	Body mass index (joint analysis main effects and smoking interaction)	28443625	rs11030104	chr11:27684517	A=0.779, G=0.221	1	1	0.7872	NA	NA	5e-11
rs11030104	Body mass index	25673413	rs11030104	chr11:27684517	A=0.779, G=0.221	1	1	0.792	0.038	0.029-0.048/2	2e-15
rs11030104	Body mass index	25673413	rs11030104	chr11:27684517	A=0.779, G=0.221	1	1	0.792	0.045	0.035-0.054/2	5e-19
rs11030104	Body mass index	26961502	rs11030104	chr11:27684517	A=0.779, G=0.221	1	1	NR	0.04	0.03-0.05	7e-15
rs10796821	Body mass index	36581621	rs10796821	chr11:69305417	A=0.49, G=0.51	1	1	NR	0.0141	0.011-0.017	3e-20
rs998584	Body mass index and triglycerides (pairwise)	33619380	rs998584	chr6:43757896	A=0.504, C=0.496	1	1	0.496	NA	NA	3e-16
rs998584	Body mass index and HDL-C (pairwise)	33619380	rs998584	chr6:43757896	A=0.504, C=0.496	1	1	0.496	NA	NA	6e-15
rs998584	Body mass index and coronary artery disease (pairwise)	33619380	rs998584	chr6:43757896	A=0.504, C=0.496	1	1	0.496	NA	NA	5e-10
rs998584	Body mass index (MTAG)	36376304	rs998584	chr6:43757896	A=0.504, C=0.496	1	1	NR	0.01393	0.011-0.017	2e-17
rs998584	Body mass index	30595370	rs998584	chr6:43757896	A=0.504, C=0.496	1	1	NR	NA	NA	5e-10
rs998584	Body mass index	36581621	rs998584	chr6:43757896	A=0.504, C=0.496	1	1	NR	0.0135	0.011-0.016	5e-23
rs998584	Body mass index or knee osteoarthritis (pleiotropy)	36889626	rs998584	chr6:43757896	A=0.504, C=0.496	1	1	NR	NA	NA	2e-17
rs998584	Body mass index	37280435	rs998584	chr6:43757896	A=0.504, C=0.496	1	1	NR	0.0111089	0.0073-0.0149	1e-08
rs7924036	Body mass index	30595370	rs7924036	chr10:65191645	G=0.492, T=0.508	1	1	NR	NA	NA	6e-12
rs7924036	Body mass index	31669095	rs7924036	chr10:65191645	G=0.492, T=0.508	1	1	NR	NA	NA	4e-13
rs7924036	Body mass index	37280435	rs7924036	chr10:65191645	G=0.492, T=0.508	1	1	NR	0.0138254	0.01-0.018	2e-13
rs76895963	Body mass index	30595370	rs76895963	chr12:4384844	G=0.024, T=0.976	1	1	NR	NA	NA	8e-09
rs76895963	Body mass index (MTAG)	36376304	rs76895963	chr12:4384844	G=0.024, T=0.976	1	1	NR	0.04052	0.026-0.055	3e-08
rs76895963	Body mass index	36581621	rs76895963	chr12:4384844	G=0.024, T=0.976	1	1	NR	0.0468	0.032-0.061	1e-10
rs61754230	Body mass index	29273807	rs61754230	chr12:72179446	C=0.983, T=0.017	1	1	0.0174	0.04	0.026-0.054	1e-09
rs61754230	Body mass index	30239722	rs61754230	chr12:72179446	C=0.983, T=0.017	1	1	0.0189	0.0451	0.031-0.059	1e-10
rs61754230	Body mass index	30595370	rs61754230	chr12:72179446	C=0.983, T=0.017	1	1	NR	NA	NA	7e-11
rs61754230	Body mass index	31669095	rs61754230	chr12:72179446	C=0.983, T=0.017	1	1	NR	NA	NA	2e-10
rs61754230	Body mass index (MTAG)	36376304	rs61754230	chr12:72179446	C=0.983, T=0.017	1	1	NR	0.047347	0.032-0.062	4e-10
rs61754230	Body mass index	36581621	rs61754230	chr12:72179446	C=0.983, T=0.017	1	1	NR	0.042	0.033-0.051	9e-19
rs61754230	Body mass index	37280435	rs61754230	chr12:72179446	C=0.983, T=0.017	1	1	NR	0.0428371	0.029-0.056	7e-10
rs4633	Body mass index (MTAG)	36376304	rs4633	chr22:19950235	C=0.501, T=0.499	1	1	NR	0.008911	0.0058-0.0121	3e-08
rs3184504	Body mass index	30108127	rs3184504	chr12:111884608	C=0.536, T=0.464	1	1	NR	0.015	NA	6e-09
rs3184504	Body mass index	29273807	rs3184504	chr12:111884608	C=0.536, T=0.464	1	1	0.5548	0.0129	0.0092-0.0166	7e-12
rs13107325	Body mass index	25673413	rs13107325	chr4:103188709	C=0.92, T=0.08	1	1	0.072	0.047	0.034-0.06/2	1e-12
rs13107325	Body mass index	25673413	rs13107325	chr4:103188709	C=0.92, T=0.08	1	1	0.072	0.048	0.034-0.061/2	2e-12
rs13107325	Body mass index	26426971	rs13107325	chr4:103188709	C=0.92, T=0.08	1	1	0.0725001	0.0491977	NA	4e-16
rs13107325	Body mass index and systole blood pressure (pairwise)	33619380	rs13107325	chr4:103188709	C=0.92, T=0.08	1	1	0.0795	NA	NA	2e-22
rs13107325	Body mass index	30108127	rs13107325	chr4:103188709	C=0.92, T=0.08	1	1	NR	0.051	NA	3e-21
rs13107325	Body mass index	29273807	rs13107325	chr4:103188709	C=0.92, T=0.08	1	1	0.06	0.0495	0.042-0.057	5e-40
rs13107325	Body mass index	31669095	rs13107325	chr4:103188709	C=0.92, T=0.08	1	1	NR	NA	NA	8e-39
rs13107325	Body mass index (joint analysis main effects and smoking interaction)	28443625	rs13107325	chr4:103188709	C=0.92, T=0.08	1	1	0.0737	NA	NA	2e-10
rs13107325	Body mass index (joint analysis main effects and smoking interaction)	28443625	rs13107325	chr4:103188709	C=0.92, T=0.08	1	1	0.0737	NA	NA	1e-08
rs13107325	Body mass index	20935630	rs13107325	chr4:103188709	C=0.92, T=0.08	1	1	0.07	0.19	0.11-0.27/2	2e-13
rs13107325	Body mass index	25673413	rs13107325	chr4:103188709	C=0.92, T=0.08	1	1	0.074	0.053	0.035-0.07/2	3e-09
rs13107325	Body mass index	28448500	rs13107325	chr4:103188709	C=0.92, T=0.08	1	1	0.0765	0.0741	0.051-0.097/2	5e-10
rs13107325	Body mass index	28448500	rs13107325	chr4:103188709	C=0.92, T=0.08	1	1	0.0754	0.0698	0.047-0.092/2	1e-09
rs13107325	Body mass index	28448500	rs13107325	chr4:103188709	C=0.92, T=0.08	1	1	0.0765	0.0505	0.035-0.066/2	2e-10
rs13107325	Body mass index	28448500	rs13107325	chr4:103188709	C=0.92, T=0.08	1	1	0.0754	0.0488	0.034-0.064/2	3e-10
rs13107325	Body mass index in physically active individuals	28448500	rs13107325	chr4:103188709	C=0.92, T=0.08	1	1	0.0765	0.0531	0.036-0.07/2	1e-09
rs13107325	Body mass index in physically active individuals	28448500	rs13107325	chr4:103188709	C=0.92, T=0.08	1	1	0.0754	0.0508	0.034-0.068/2	4e-09
rs13107325	Body mass index (joint analysis main effects and physical activity interaction)	28448500	rs13107325	chr4:103188709	C=0.92, T=0.08	1	1	NR	NA	NA	2e-08
rs13107325	Body mass index (joint analysis main effects and physical activity interaction)	28448500	rs13107325	chr4:103188709	C=0.92, T=0.08	1	1	NR	NA	NA	2e-10
rs13107325	Body mass index (joint analysis main effects and physical activity interaction)	28448500	rs13107325	chr4:103188709	C=0.92, T=0.08	1	1	NR	NA	NA	2e-09
rs13107325	Body mass index (joint analysis main effects and physical activity interaction)	28448500	rs13107325	chr4:103188709	C=0.92, T=0.08	1	1	NR	NA	NA	8e-10
rs13107325	Body mass index	30239722	rs13107325	chr4:103188709	C=0.92, T=0.08	1	1	0.082	0.0468	0.041-0.053	4e-47
rs13107325	Body mass index	30595370	rs13107325	chr4:103188709	C=0.92, T=0.08	1	1	NR	NA	NA	1e-36
rs13107325	Body mass index	30239722	rs13107325	chr4:103188709	C=0.92, T=0.08	1	1	0.082	0.0468	0.041-0.053	4e-47
rs13107325	Body mass index	30239722	rs13107325	chr4:103188709	C=0.92, T=0.08	1	1	0.082	0.0468	0.041-0.053	4e-47
rs13107325	Body mass index (MTAG)	36376304	rs13107325	chr4:103188709	C=0.92, T=0.08	1	1	NR	0.041619	0.036-0.047	4e-46
rs13107325	Body mass index	36581621	rs13107325	chr4:103188709	C=0.92, T=0.08	1	1	NR	0.0522	0.047-0.057	2e-94
rs13107325	Body mass index or hip osteoarthritis (pleiotropy)	36889626	rs13107325	chr4:103188709	C=0.92, T=0.08	1	1	NR	NA	NA	2e-52
rs13107325	Body mass index or knee osteoarthritis (pleiotropy)	36889626	rs13107325	chr4:103188709	C=0.92, T=0.08	1	1	NR	NA	NA	2e-48
rs13107325	Body mass index or osteoarthritis (pleiotropy)	36889626	rs13107325	chr4:103188709	C=0.92, T=0.08	1	1	NR	NA	NA	1e-25
rs13107325	Body mass index or osteoarthritis (pleiotropy)	36889626	rs13107325	chr4:103188709	C=0.92, T=0.08	1	1	NR	NA	NA	2e-31
rs13107325	Body mass index or osteoarthritis (pleiotropy)	36889626	rs13107325	chr4:103188709	C=0.92, T=0.08	1	1	NR	NA	NA	2e-51
rs13107325	Body mass index	37280435	rs13107325	chr4:103188709	C=0.92, T=0.08	1	1	NR	0.0461563	0.039-0.053	4e-38
rs13107325	Body mass index	34594039	rs13107325	chr4:103188709	C=0.92, T=0.08	1	1	NR	0.0493	0.041-0.058	1e-28
rs13389219	Body mass index	36581621	rs13389219	chr2:165528876	C=0.565, T=0.435	1	1	NR	0.0113	0.0086-0.014	2e-16
rs10852932	Body mass index	36581621	rs10852932	chr17:2143460	G=0.636, T=0.364	1	1	NR	0.0129	0.01-0.016	3e-20
rs4704219	Body mass index	37280435	rs4704219	chr5:74748505	C=0.612, T=0.388	1	1	NR	0.0245867	0.021-0.028	3e-36
rs998584	Body mass index and triglycerides (pairwise)	33619380	rs998584	chr6:43757896	A=0.568, C=0.432	1	1	0.496	NA	NA	3e-16
rs998584	Body mass index and HDL-C (pairwise)	33619380	rs998584	chr6:43757896	A=0.568, C=0.432	1	1	0.496	NA	NA	6e-15
rs998584	Body mass index and coronary artery disease (pairwise)	33619380	rs998584	chr6:43757896	A=0.568, C=0.432	1	1	0.496	NA	NA	5e-10
rs998584	Body mass index (MTAG)	36376304	rs998584	chr6:43757896	A=0.568, C=0.432	1	1	NR	0.01393	0.011-0.017	2e-17
rs998584	Body mass index	30595370	rs998584	chr6:43757896	A=0.568, C=0.432	1	1	NR	NA	NA	5e-10
rs998584	Body mass index	36581621	rs998584	chr6:43757896	A=0.568, C=0.432	1	1	NR	0.0135	0.011-0.016	5e-23
rs998584	Body mass index or knee osteoarthritis (pleiotropy)	36889626	rs998584	chr6:43757896	A=0.568, C=0.432	1	1	NR	NA	NA	2e-17
rs998584	Body mass index	37280435	rs998584	chr6:43757896	A=0.568, C=0.432	1	1	NR	0.0111089	0.0073-0.0149	1e-08
rs429358	Body mass index (aged 64-69 years)	36276968	rs429358	chr19:45411941	C=0.086, T=0.914	1	1	NR	0.2246	NA	2e-14
rs429358	Body mass index (MTAG)	36376304	rs429358	chr19:45411941	C=0.086, T=0.914	1	1	NR	0.035985	0.03-0.042	3e-36
rs1260326	Body mass index and LDL-C (pairwise)	33619380	rs1260326	chr2:27730940	C=0.519, T=0.481	1	1	0.5895	NA	NA	5e-09
rs1260326	Body mass index and triglycerides (pairwise)	33619380	rs1260326	chr2:27730940	C=0.519, T=0.481	1	1	0.5895	NA	NA	2e-262
rs1260326	Body mass index (MTAG)	36376304	rs1260326	chr2:27730940	C=0.519, T=0.481	1	1	NR	0.01459	0.011-0.018	8e-19
rs2954021	Body mass index	30595370	rs2954021	chr8:126482077	A=0.43, G=0.57	1	1	NR	NA	NA	8e-10
rs2954021	Body mass index	30239722	rs2954021	chr8:126482077	A=0.43, G=0.57	1	1	0.5089	0.0107	0.0074-0.014	2e-10
rs2954021	Body mass index	31669095	rs2954021	chr8:126482077	A=0.43, G=0.57	1	1	NR	NA	NA	1e-09
rs2954021	Body mass index	36581621	rs2954021	chr8:126482077	A=0.43, G=0.57	1	1	NR	0.0117	0.0088-0.0146	1e-14
rs2954021	Body mass index	37280435	rs2954021	chr8:126482077	A=0.43, G=0.57	1	1	NR	0.0118311	0.008-0.0156	1e-09
rs429358	Body mass index (aged 64-69 years)	36276968	rs429358	chr19:45411941	C=0.086, T=0.914	1	1	NR	0.2246	NA	2e-14
rs429358	Body mass index (MTAG)	36376304	rs429358	chr19:45411941	C=0.086, T=0.914	1	1	NR	0.035985	0.03-0.042	3e-36
rs2954021	Body mass index	30595370	rs2954021	chr8:126482077	A=0.43, G=0.57	1	1	NR	NA	NA	8e-10
rs2954021	Body mass index	30239722	rs2954021	chr8:126482077	A=0.43, G=0.57	1	1	0.5089	0.0107	0.0074-0.014	2e-10
rs2954021	Body mass index	31669095	rs2954021	chr8:126482077	A=0.43, G=0.57	1	1	NR	NA	NA	1e-09
rs2954021	Body mass index	36581621	rs2954021	chr8:126482077	A=0.43, G=0.57	1	1	NR	0.0117	0.0088-0.0146	1e-14
rs2954021	Body mass index	37280435	rs2954021	chr8:126482077	A=0.43, G=0.57	1	1	NR	0.0118311	0.008-0.0156	1e-09
rs429358	Body mass index (aged 64-69 years)	36276968	rs429358	chr19:45411941	C=0.086, T=0.914	1	1	NR	0.2246	NA	2e-14
rs429358	Body mass index (MTAG)	36376304	rs429358	chr19:45411941	C=0.086, T=0.914	1	1	NR	0.035985	0.03-0.042	3e-36
rs2954021	Body mass index	30595370	rs2954021	chr8:126482077	A=0.43, G=0.57	1	1	NR	NA	NA	8e-10
rs2954021	Body mass index	30239722	rs2954021	chr8:126482077	A=0.43, G=0.57	1	1	0.5089	0.0107	0.0074-0.014	2e-10
rs2954021	Body mass index	31669095	rs2954021	chr8:126482077	A=0.43, G=0.57	1	1	NR	NA	NA	1e-09
rs2954021	Body mass index	36581621	rs2954021	chr8:126482077	A=0.43, G=0.57	1	1	NR	0.0117	0.0088-0.0146	1e-14
rs2954021	Body mass index	37280435	rs2954021	chr8:126482077	A=0.43, G=0.57	1	1	NR	0.0118311	0.008-0.0156	1e-09
rs1260326	Body mass index and LDL-C (pairwise)	33619380	rs1260326	chr2:27730940	C=0.519, T=0.481	1	1	0.5895	NA	NA	5e-09
rs1260326	Body mass index and triglycerides (pairwise)	33619380	rs1260326	chr2:27730940	C=0.519, T=0.481	1	1	0.5895	NA	NA	2e-262
rs1260326	Body mass index (MTAG)	36376304	rs1260326	chr2:27730940	C=0.519, T=0.481	1	1	NR	0.01459	0.011-0.018	8e-19
rs429358	Body mass index (aged 64-69 years)	36276968	rs429358	chr19:45411941	C=0.086, T=0.914	1	1	NR	0.2246	NA	2e-14
rs429358	Body mass index (MTAG)	36376304	rs429358	chr19:45411941	C=0.086, T=0.914	1	1	NR	0.035985	0.03-0.042	3e-36
rs2954021	Body mass index	30595370	rs2954021	chr8:126482077	A=0.43, G=0.57	1	1	NR	NA	NA	8e-10
rs2954021	Body mass index	30239722	rs2954021	chr8:126482077	A=0.43, G=0.57	1	1	0.5089	0.0107	0.0074-0.014	2e-10
rs2954021	Body mass index	31669095	rs2954021	chr8:126482077	A=0.43, G=0.57	1	1	NR	NA	NA	1e-09
rs2954021	Body mass index	36581621	rs2954021	chr8:126482077	A=0.43, G=0.57	1	1	NR	0.0117	0.0088-0.0146	1e-14
rs2954021	Body mass index	37280435	rs2954021	chr8:126482077	A=0.43, G=0.57	1	1	NR	0.0118311	0.008-0.0156	1e-09
rs6895057	Body mass index	31669095	rs6895057	chr5:74624234	A=0.28, G=0.72	1	1	NR	NA	NA	1e-10

## Sheet: Table S5
Table S5. Information of genetic instrumental variants for lipids
Outcome Dataset	Exposure	SNP	Effect allele	Other allele	Effect allele frequency	Beta	SE	Chr	Pos	Pvalue	Steiger direction	steiger Pvalue	R2	F
FinnGen	LDL-C	rs10000446	T	C	0.0644	-0.0164443	0.00286705	4	119485316	9.72e-09	TRUE	0.131047	2.6718e-05	32.8972
	LDL-C	rs10109824	T	G	0.291	0.00869399	0.00153324	8	9235228	1.43e-08	TRUE	0.204188	2.61695e-05	32.1527
	LDL-C	rs1014283	A	C	0.183	-0.0136301	0.00179818	7	87076587	3.46e-14	TRUE	0.0141201	4.66626e-05	57.4554
	LDL-C	rs10184673	G	A	0.405	0.0220445	0.00142603	2	169827796	6.6e-54	TRUE	4.1031e-06	0.000194063	238.97
	LDL-C	rs10193634	C	A	0.39	-0.0115623	0.00144679	2	64933985	1.33e-15	TRUE	0.0947492	5.24362e-05	63.867
	LDL-C	rs10272002	G	A	0.21	-0.0223057	0.00171399	7	1047615	1.02e-38	TRUE	0.000828302	0.000138294	169.361
	LDL-C	rs1037117	A	G	0.253	-0.0099077	0.00162522	15	102068658	1.09e-09	TRUE	0.160127	3.09181e-05	37.1638
	LDL-C	rs10410076	A	G	0.207	0.00935325	0.00170711	19	46426782	4.28e-08	TRUE	0.0423025	2.43818e-05	30.0194
	LDL-C	rs10419086	G	A	0.0451	-0.0514735	0.00341477	19	45450852	2.41e-51	TRUE	5.98557e-09	0.000184996	227.219
	LDL-C	rs10438978	T	C	0.18	-0.0177685	0.0018146	18	47158186	1.22e-22	TRUE	7.77539e-05	7.79184e-05	95.8824
	LDL-C	rs10495907	A	G	0.138	0.030892	0.00201777	2	43998726	6.56e-53	TRUE	1.69979e-10	0.000190334	234.395
	LDL-C	rs10753556	A	G	0.126	-0.0122229	0.00209345	1	23732762	5.26e-09	TRUE	0.0473767	2.77483e-05	34.0897
	LDL-C	rs1077835	G	A	0.216	0.0128792	0.00168342	15	58723426	2e-14	TRUE	0.0826337	4.77034e-05	58.5318
	LDL-C	rs10797853	A	G	0.416	0.0088663	0.00145796	1	183104944	1.19e-09	TRUE	0.308166	3.04845e-05	36.9822
	LDL-C	rs10832956	T	C	0.272	-0.0208132	0.00155842	11	18645668	1.1e-40	TRUE	2.13125e-07	0.000145246	178.364
	LDL-C	rs10858093	T	C	0.0265	0.0443277	0.00473215	1	109949756	7.44e-21	TRUE	0.00236801	7.19408e-05	87.7471
	LDL-C	rs10903129	A	G	0.452	-0.0258481	0.00138909	1	25768937	2.77e-77	TRUE	3.36847e-12	0.000281142	346.255
	LDL-C	rs1115535	C	T	0.263	0.00956209	0.00161704	20	47590564	3.35e-09	TRUE	0.0506316	2.86473e-05	34.9674
	LDL-C	rs1116262	A	G	0.0149	0.116954	0.00588538	6	160470880	7.12e-88	TRUE	1.31431e-10	0.000321735	394.894
	LDL-C	rs11167778	T	C	0.107	0.0218031	0.00225008	5	141888881	3.33e-22	TRUE	0.0105913	7.63033e-05	93.8944
	LDL-C	rs11206517	G	T	0.0371	0.0888589	0.00371072	1	55526428	1e-126	TRUE	1.51269e-21	0.000465527	573.436
	LDL-C	rs11207972	G	A	0.342	-0.0401432	0.0014634	1	62930224	1.16e-165	TRUE	5.54651e-26	0.000610776	752.484
	LDL-C	rs1123571	A	G	0.469	-0.0109643	0.00142323	1	2326009	1.32e-14	TRUE	0.106008	4.95926e-05	59.3487
	LDL-C	rs112430106	G	A	0.0244	-0.0279708	0.0044096	4	100435359	2.25e-10	TRUE	0.574822	3.26774e-05	40.2356
	LDL-C	rs112968142	G	A	0.0608	0.0187813	0.00301062	6	31376440	4.42e-10	TRUE	0.0388979	3.35948e-05	38.9169
	LDL-C	rs113457017	G	A	0.0731	0.0746424	0.00269151	2	21372014	2.83e-169	TRUE	2.07884e-29	0.000624267	769.092
	LDL-C	rs113867958	T	C	0.0203	0.0702884	0.0048811	11	126219188	5.17e-47	TRUE	3.5467e-09	0.000168513	207.363
	LDL-C	rs115383270	A	G	0.0734	0.0193347	0.00274973	1	161531340	2.04e-12	TRUE	0.0126665	4.14912e-05	49.4418
	LDL-C	rs11601507	A	C	0.07	0.0404129	0.00317615	11	5701074	4.36e-37	TRUE	7.21643e-08	0.000192316	161.896
	LDL-C	rs11621792	T	C	0.449	0.0219774	0.00142294	14	24871926	8.14e-54	TRUE	4.51551e-10	0.000196284	238.55
	LDL-C	rs11648003	G	A	0.225	0.0515795	0.00166854	16	72052348	1e-200	TRUE	3.72547e-28	0.00077831	955.609
	LDL-C	rs11719535	C	T	0.244	-0.0118243	0.00163478	3	125087678	4.73e-13	TRUE	0.978672	4.28295e-05	52.3156
	LDL-C	rs11753995	A	G	0.167	0.0396553	0.0018574	6	160575366	3.91e-101	TRUE	2.09073e-16	0.000370081	455.817
	LDL-C	rs117765227	T	C	0.0294	-0.031086	0.00415197	17	26853356	7.04e-14	TRUE	0.0215123	4.55601e-05	56.0558
	LDL-C	rs11787335	T	C	0.355	0.0231214	0.00146651	8	145044104	5.31e-56	TRUE	1.53193e-06	0.000203427	248.575
	LDL-C	rs11789603	T	C	0.101	0.0235557	0.00232397	9	107647019	3.83e-24	TRUE	2.86605e-05	8.34758e-05	102.738
	LDL-C	rs11887443	T	G	0.263	-0.0124671	0.00175824	2	85879041	1.33e-12	TRUE	0.0526991	4.68243e-05	50.2775
	LDL-C	rs12051817	G	A	0.425	0.00773911	0.00140774	17	78325943	3.85e-08	TRUE	0.341611	2.47028e-05	30.2229
	LDL-C	rs12062930	T	C	0.383	-0.00884069	0.00145923	1	54840006	1.37e-09	TRUE	0.0809293	3.00506e-05	36.7049
	LDL-C	rs12094989	T	C	0.215	-0.0129269	0.00169858	1	26848386	2.73e-14	TRUE	0.0123683	4.72491e-05	57.9183
	LDL-C	rs12114596	T	C	0.347	0.0117407	0.00161291	8	61518399	3.36e-13	TRUE	0.0164408	5.00117e-05	52.9867
	LDL-C	rs12208357	T	C	0.0696	0.0644647	0.00269768	6	160543148	3.34e-126	TRUE	2.55134e-23	0.000463569	571.035
	LDL-C	rs12271333	C	A	0.134	0.0164797	0.00203348	11	5690691	5.31e-16	TRUE	0.0103485	5.33741e-05	65.6777
	LDL-C	rs12303671	G	T	0.337	-0.0099528	0.00148509	12	124492610	2.06e-11	TRUE	0.724014	3.67946e-05	44.9143
	LDL-C	rs12320328	G	A	0.0827	-0.0269032	0.00252687	12	25408464	1.8e-26	TRUE	0.00924177	9.20558e-05	113.355
	LDL-C	rs12327715	A	G	0.0927	-0.109598	0.002712	19	45304061	1e-200	TRUE	3.61116e-67	0.00156093	1633.15
	LDL-C	rs12445804	A	G	0.0763	0.0325513	0.00267884	16	11706100	5.65e-34	TRUE	3.31086e-05	0.000120718	147.653
	LDL-C	rs12451056	T	C	0.144	-0.018873	0.0019604	17	76396188	6.14e-22	TRUE	0.000106048	7.53176e-05	92.6812
	LDL-C	rs12454507	G	A	0.284	0.00992896	0.00159069	18	77825981	4.32e-10	TRUE	0.0363187	3.5217e-05	38.9615
	LDL-C	rs12504134	T	C	0.342	-0.00886162	0.00146791	4	39485834	1.57e-09	FALSE	0.351961	2.96184e-05	36.4441
	LDL-C	rs12533280	T	C	0.195	0.0180348	0.00175998	7	36171953	1.22e-24	TRUE	0.00196737	8.53308e-05	105.004
	LDL-C	rs12551960	T	C	0.0786	0.0349877	0.00264871	9	19267440	7.75e-40	TRUE	7.08871e-07	0.000141696	174.486
	LDL-C	rs12603290	T	C	0.495	0.0267572	0.00143656	17	45650196	1.98e-77	TRUE	1.25769e-11	0.000285307	346.923
	LDL-C	rs12614487	T	C	0.074	-0.026633	0.0026376	2	158434569	5.67e-24	TRUE	0.0409813	8.28015e-05	101.958
	LDL-C	rs12657266	C	T	0.365	-0.0353193	0.00143731	5	156396003	2.44e-133	TRUE	2.17027e-22	0.000491563	603.841
	LDL-C	rs12693968	A	G	0.258	0.0212882	0.00159951	2	203302627	2.05e-40	TRUE	5.55856e-05	0.000143942	177.135
	LDL-C	rs12750160	T	C	0.00884	-0.305012	0.00786547	1	55674000	1e-200	TRUE	1.68485e-58	0.00122823	1503.78
	LDL-C	rs12916839	T	C	0.348	-0.0132111	0.00147193	15	49735665	2.82e-19	TRUE	0.00800785	6.57949e-05	80.5569
	LDL-C	rs12917376	C	T	0.423	-0.0125937	0.00142309	15	75116167	8.79e-19	TRUE	0.000422988	6.45095e-05	78.3143
	LDL-C	rs12928099	A	C	0.296	0.00850031	0.00152985	16	15150505	2.76e-08	TRUE	0.412416	2.52105e-05	30.8725
	LDL-C	rs13076933	G	T	0.257	-0.0245071	0.00159894	3	12327431	5.04e-53	TRUE	3.85031e-10	0.000190781	234.919
	LDL-C	rs13301660	T	C	0.27	-0.0156411	0.00156988	9	139340802	2.21e-23	TRUE	0.000784354	8.16451e-05	99.2661
	LDL-C	rs13379043	C	T	0.271	-0.0165377	0.00156818	14	74250126	5.31e-26	TRUE	0.00131593	9.09475e-05	111.214
	LDL-C	rs1375131	C	T	0.313	0.0195868	0.00172675	2	135954797	8.02e-30	TRUE	0.00348781	0.000118327	128.667
	LDL-C	rs138143871	G	A	0.014	0.0428584	0.00666818	1	109936430	1.3e-10	TRUE	0.0535225	3.38091e-05	41.3101
	LDL-C	rs138318448	A	G	0.0525	-0.14505	0.00346568	19	11283516	1e-200	TRUE	1.83613e-55	0.00144089	1751.69
	LDL-C	rs138352	T	G	0.346	0.0137988	0.00147717	22	41268925	9.51e-21	TRUE	0.000104928	7.10644e-05	87.2612
	LDL-C	rs138377780	T	C	0.0185	0.038831	0.0055385	1	110004079	2.36e-12	TRUE	0.0772108	4.01148e-05	49.1555
	LDL-C	rs139524394	T	C	0.0101	0.0639692	0.00732382	11	116624922	2.45e-18	TRUE	0.154321	6.25847e-05	76.2897
	LDL-C	rs140959139	A	G	0.00973	-0.0873551	0.00759539	19	44781718	1.3e-30	TRUE	0.00139566	0.000108274	132.274
	LDL-C	rs140965804	A	G	0.00453	0.0613751	0.0111046	19	45112769	3.26e-08	TRUE	0.0318464	2.52013e-05	30.5477
	LDL-C	rs142053823	T	C	0.00849	-0.0715303	0.00911194	8	29201437	4.15e-15	TRUE	0.00426604	5.64625e-05	61.6251
	LDL-C	rs143674704	G	A	0.0172	0.0798394	0.00556293	19	45458466	1.03e-46	TRUE	3.64847e-08	0.000168198	205.981
	LDL-C	rs145467679	C	T	0.00843	0.0608044	0.00783228	19	58308789	8.27e-15	TRUE	0.00502212	4.95354e-05	60.2688
	LDL-C	rs146763006	G	A	0.0114	-0.0469502	0.00700078	1	55552754	1.99e-11	TRUE	0.074109	3.67262e-05	44.9761
	LDL-C	rs148742777	C	T	0.0107	0.0622189	0.00743221	1	55647559	5.69e-17	TRUE	0.00248874	6.34005e-05	70.0822
	LDL-C	rs1497406	A	G	0.416	-0.0136287	0.00141025	1	16505320	4.29e-22	TRUE	0.000290948	7.62006e-05	93.3933
	LDL-C	rs150474434	A	G	0.0949	-0.0423421	0.00238341	2	118845121	1.31e-70	TRUE	2.48607e-13	0.000256281	315.607
	LDL-C	rs1515565	A	G	0.482	-0.00927654	0.00139218	12	92818786	2.68e-11	TRUE	0.010932	3.63826e-05	44.3998
	LDL-C	rs1531022	A	G	0.472	0.0121545	0.00153428	4	69532128	2.34e-15	TRUE	0.00269516	5.59687e-05	62.7573
	LDL-C	rs1532085	A	G	0.386	0.0106346	0.00141692	15	58683366	6.12e-14	TRUE	0.0507113	4.57516e-05	56.3315
	LDL-C	rs1536464	C	T	0.456	-0.0105459	0.00143337	12	100836797	1.88e-13	TRUE	0.00529479	4.55255e-05	54.1315
	LDL-C	rs1545620	G	T	0.396	0.00775544	0.00142014	19	17303774	4.73e-08	TRUE	0.0228565	2.43847e-05	29.8229
	LDL-C	rs1556857	C	T	0.407	-0.0168848	0.00140839	6	116325559	4.07e-33	TRUE	8.93093e-07	0.000116721	143.729
	LDL-C	rs1571791	T	C	0.38	0.0138569	0.00143531	9	78729213	4.71e-22	TRUE	0.0165226	7.58543e-05	93.2052
	LDL-C	rs162900	T	C	0.227	0.0120042	0.00165778	5	131618599	4.45e-13	TRUE	0.00904698	4.25849e-05	52.4339
	LDL-C	rs1647276	T	C	0.398	-0.0105112	0.00141882	2	27688601	1.28e-13	TRUE	0.0176761	4.45741e-05	54.8844
	LDL-C	rs1689801	A	G	0.325	0.0144266	0.00147894	1	182165484	1.76e-22	TRUE	0.0335249	7.73273e-05	95.1538
	LDL-C	rs1702322	C	T	0.213	0.00966304	0.00176635	12	124922325	4.48e-08	FALSE	0.136202	2.49293e-05	29.9277
	LDL-C	rs17036094	C	A	0.0117	-0.114341	0.00641661	1	109834940	4.99e-71	TRUE	2.14347e-12	0.000258577	317.535
	LDL-C	rs17050272	A	G	0.421	-0.0228383	0.00144725	2	121306440	4.24e-56	TRUE	1.20109e-10	0.000209845	249.023
	LDL-C	rs17101394	A	G	0.16	0.0153532	0.00190294	14	64232386	7.14e-16	TRUE	0.00133788	5.31128e-05	65.0949
	LDL-C	rs1718860	G	A	0.267	0.00955855	0.00157016	4	57949517	1.15e-09	TRUE	0.0464413	3.00977e-05	37.0592
	LDL-C	rs17248734	G	T	0.0197	-0.0602976	0.00539181	19	11198755	4.93e-29	TRUE	3.23132e-06	0.000102594	125.063
	LDL-C	rs17414716	G	A	0.00767	-0.344207	0.00822887	1	55759138	1e-200	TRUE	1.07573e-48	0.00143733	1749.68
	LDL-C	rs17425376	T	C	0.104	0.0149335	0.0022689	2	44327351	4.65e-11	TRUE	0.0103362	3.5184e-05	43.3203
	LDL-C	rs17532490	A	G	0.0816	-0.0173867	0.00256258	13	41683061	1.16e-11	TRUE	0.244944	3.73864e-05	46.034
	LDL-C	rs17605615	A	G	0.394	0.00981993	0.00142471	4	87996745	5.48e-12	TRUE	0.148536	3.85839e-05	47.5076
	LDL-C	rs17649030	C	T	0.0714	0.0348889	0.00266187	5	74984029	3.01e-39	TRUE	1.744e-06	0.000139505	171.791
	LDL-C	rs17725246	C	T	0.195	0.0427777	0.00178857	7	44581986	2.03e-126	TRUE	1.00034e-14	0.0004768	572.035
	LDL-C	rs17776811	A	C	0.397	0.00937185	0.00141889	14	90066451	3.97e-11	TRUE	0.122192	3.55969e-05	43.6267
	LDL-C	rs1782651	T	C	0.312	0.00919204	0.00161529	10	81076477	1.27e-08	TRUE	0.777443	2.80739e-05	32.3834
	LDL-C	rs1801689	C	A	0.0261	0.0908315	0.00428983	17	64210580	1.67e-99	TRUE	3.10296e-07	0.000365941	448.324
	LDL-C	rs187429064	G	A	0.0117	-0.160458	0.00693095	19	19380513	1.42e-118	TRUE	1.20849e-21	0.000448898	535.965
	LDL-C	rs1888822	T	G	0.179	0.0135839	0.00181486	6	35183149	7.16e-14	TRUE	0.00818199	4.59929e-05	56.0224
	LDL-C	rs191243200	A	G	0.0124	0.0659497	0.0063515	2	44090361	2.95e-25	TRUE	0.01535	8.80418e-05	107.813
	LDL-C	rs1963676	C	T	0.424	-0.0143783	0.00143027	21	40709960	8.92e-24	FALSE	0.904668	8.27928e-05	101.06
	LDL-C	rs1992172	G	A	0.194	0.019503	0.00175889	2	109093836	1.43e-28	TRUE	4.99845e-06	9.98463e-05	122.949
	LDL-C	rs1997833	C	T	0.285	0.025319	0.00155813	20	39690342	2.25e-59	TRUE	2.10172e-05	0.000216273	264.049
	LDL-C	rs2007946	G	A	0.279	0.011914	0.00159937	22	18481510	9.39e-14	TRUE	0.003593	4.64961e-05	55.4902
	LDL-C	rs2034796	A	G	0.437	0.00792348	0.00141491	4	15112878	2.14e-08	TRUE	0.0694398	2.57467e-05	31.3598
	LDL-C	rs2063724	C	T	0.173	-0.0114095	0.00185542	11	78133077	7.78e-10	TRUE	0.0681268	3.08387e-05	37.8136
	LDL-C	rs2066714	C	T	0.124	0.0190072	0.00209648	9	107586753	1.23e-19	TRUE	0.000389218	6.70902e-05	82.1967
	LDL-C	rs2068888	A	G	0.451	-0.0180327	0.00139568	10	94839642	3.45e-38	TRUE	3.84037e-05	0.000136792	166.936
	LDL-C	rs208432	C	T	0.386	0.0106618	0.00143212	13	33122007	9.71e-14	TRUE	0.354893	4.5172e-05	55.4245
	LDL-C	rs2207132	A	G	0.0329	0.124182	0.00410721	20	39142516	1e-200	TRUE	1.51427e-36	0.000746537	914.161
	LDL-C	rs2235215	C	T	0.321	-0.0318004	0.00148636	6	16131156	1.49e-101	TRUE	3.81867e-18	0.000371882	457.737
	LDL-C	rs2247139	A	G	0.132	0.0132285	0.00204579	12	122380274	1e-10	TRUE	0.118636	3.39799e-05	41.8118
	LDL-C	rs2301179	A	G	0.492	-0.0158997	0.00139539	10	118404620	4.46e-30	TRUE	2.13081e-06	0.00010573	129.833
	LDL-C	rs2382819	T	G	0.41	0.00824232	0.00143154	2	219155909	8.53e-09	TRUE	0.0468112	2.72187e-05	33.1506
	LDL-C	rs2391159	T	C	0.207	-0.0234181	0.00171891	1	92971951	2.89e-42	TRUE	8.30382e-05	0.000150729	185.608
	LDL-C	rs240783	T	C	0.414	0.0116015	0.00141737	6	100968737	2.72e-16	TRUE	0.265096	5.45664e-05	66.9979
	LDL-C	rs247617	A	C	0.321	-0.0366691	0.00148161	16	56990716	3.14e-135	TRUE	5.45215e-24	0.000497575	612.537
	LDL-C	rs2594205	A	G	0.122	0.012694	0.00215727	3	127254061	4e-09	TRUE	0.0172347	2.84098e-05	34.6248
	LDL-C	rs2618566	G	T	0.339	0.040212	0.00151102	20	17844684	4.87e-156	TRUE	3.03682e-26	0.000600343	708.223
	LDL-C	rs263423	A	G	0.201	-0.0106027	0.00175555	10	8089033	1.55e-09	TRUE	0.0929568	3.01077e-05	36.4759
	LDL-C	rs2642438	A	G	0.294	-0.0268921	0.00152599	1	220970028	1.65e-69	TRUE	4.96868e-13	0.000254904	310.56
	LDL-C	rs272441	A	G	0.0899	0.0137103	0.00245056	5	179301260	2.21e-08	TRUE	0.0378915	2.58367e-05	31.3013
	LDL-C	rs2737218	C	T	0.217	-0.0223985	0.00169743	8	116631278	9.31e-40	TRUE	2.34584e-07	0.000141398	174.122
	LDL-C	rs2740488	C	A	0.261	-0.0249217	0.00158221	9	107661742	6.74e-56	TRUE	1.29882e-08	0.00020156	248.1
	LDL-C	rs2792751	T	C	0.281	0.023866	0.00153005	10	113940329	7.49e-55	TRUE	1.02408e-09	0.000197696	243.303
	LDL-C	rs2840354	T	C	0.191	0.011566	0.00177873	18	9545961	7.91e-11	TRUE	0.0991832	3.43619e-05	42.281
	LDL-C	rs28615248	C	T	0.196	0.0244134	0.00175688	8	55451193	6.71e-44	TRUE	1.4014e-08	0.000156912	193.095
	LDL-C	rs28650790	T	C	0.181	0.0159571	0.00179212	5	55861464	5.39e-19	TRUE	0.00239254	6.43879e-05	79.2817
	LDL-C	rs2928625	A	G	0.362	-0.0111305	0.00146172	8	6577535	2.64e-14	TRUE	0.00218668	4.75704e-05	57.9829
	LDL-C	rs3008980	C	T	0.168	-0.0106754	0.00194232	1	45167429	3.88e-08	TRUE	0.0471718	2.45858e-05	30.2083
	LDL-C	rs3130968	T	C	0.145	-0.011729	0.00206382	6	31065071	1.32e-08	TRUE	0.333339	2.63171e-05	32.2981
	LDL-C	rs34226460	T	C	0.194	0.0144806	0.00175744	6	52453110	1.73e-16	TRUE	0.00128383	5.51364e-05	67.8909
	LDL-C	rs34707604	C	T	0.248	0.0317679	0.00186917	4	69491456	8.83e-65	TRUE	1.16531e-10	0.000255578	288.854
	LDL-C	rs34752362	A	G	0.443	-0.00964234	0.00141299	14	75232306	8.85e-12	TRUE	0.00500648	3.80595e-05	46.5678
	LDL-C	rs34827707	A	G	0.0241	-0.2923	0.00488162	19	45541782	1e-200	TRUE	1.7054e-108	0.00291773	3585.33
	LDL-C	rs35081008	T	C	0.155	-0.0308607	0.0019307	19	58662235	1.65e-57	TRUE	3.01588e-10	0.000207468	255.494
	LDL-C	rs35122881	T	C	0.124	0.0431087	0.00216927	6	32663677	7.05e-88	TRUE	5.6752e-08	0.000324087	394.913
	LDL-C	rs35206901	G	A	0.185	-0.0390528	0.00177995	2	44097360	1.07e-106	TRUE	9.64781e-18	0.000390818	481.38
	LDL-C	rs35456421	T	C	0.102	-0.0180799	0.00232547	2	28288020	7.56e-15	TRUE	0.0119316	4.90927e-05	60.4463
	LDL-C	rs36025723	T	C	0.125	-0.0148288	0.00211254	1	235106914	2.23e-12	TRUE	0.00738549	4.00446e-05	49.2721
	LDL-C	rs374459115	A	G	0.0172	0.068345	0.006762	1	55489968	5.13e-24	TRUE	0.000116378	9.46173e-05	102.156
	LDL-C	rs3746337	T	C	0.492	0.0102564	0.00141461	20	25208272	4.16e-13	TRUE	0.0115553	4.30432e-05	52.5673
	LDL-C	rs3780181	G	A	0.0696	-0.0358747	0.0027624	9	2640759	1.45e-38	TRUE	0.0010672	0.00013697	168.656
	LDL-C	rs3820897	T	C	0.192	0.0159195	0.00176923	2	3642361	2.3e-19	TRUE	0.00093853	6.66406e-05	80.9635
	LDL-C	rs3935011	C	T	0.48	0.00893719	0.00140019	1	246891269	1.74e-10	TRUE	0.0915996	3.32376e-05	40.7406
	LDL-C	rs400824	T	C	0.29	0.0103308	0.00154869	8	81357702	2.55e-11	TRUE	0.69736	3.61394e-05	44.4978
	LDL-C	rs402348	G	T	0.205	-0.0111643	0.00174531	18	61034420	1.59e-10	TRUE	0.219223	3.33291e-05	40.9183
	LDL-C	rs4234798	T	G	0.39	-0.0110259	0.00141946	4	7219933	7.99e-15	TRUE	0.0391908	4.92307e-05	60.3366
	LDL-C	rs4252185	C	T	0.0855	0.0890101	0.0025909	6	161123451	1e-200	TRUE	6.37559e-20	0.00096234	1180.26
	LDL-C	rs4253766	T	C	0.107	0.0137636	0.00224362	22	46623905	8.54e-10	TRUE	0.203747	3.05845e-05	37.6326
	LDL-C	rs4671050	T	G	0.32	-0.0223969	0.0015036	2	62988169	3.52e-50	TRUE	4.03604e-09	0.0001803	221.876
	LDL-C	rs4683440	A	G	0.465	0.00923587	0.00140993	3	142669479	5.73e-11	TRUE	0.0546443	3.54962e-05	42.9101
	LDL-C	rs4946713	A	C	0.447	-0.0112055	0.00139973	6	106374015	1.19e-15	TRUE	0.0678762	5.21584e-05	64.0875
	LDL-C	rs523096	G	A	0.443	0.00854203	0.00140807	9	22019129	1.31e-09	TRUE	0.463166	3.02493e-05	36.8021
	LDL-C	rs543650	T	G	0.401	0.00796855	0.00145855	6	152110943	4.67e-08	TRUE	0.418549	2.46698e-05	29.848
	LDL-C	rs553427	C	T	0.473	-0.0403134	0.00140727	1	234852760	1.77e-180	TRUE	8.11869e-27	0.000667902	820.622
	LDL-C	rs55660224	T	C	0.082	-0.0882372	0.00252358	1	109839400	1e-200	TRUE	9.58401e-46	0.000992062	1222.56
	LDL-C	rs55696093	G	A	0.211	0.0382032	0.0017054	7	21605973	3.82e-111	TRUE	6.86365e-21	0.000407677	501.818
	LDL-C	rs55714927	T	C	0.189	-0.0349154	0.00183132	17	7080316	4.87e-81	TRUE	6.55505e-12	0.000305672	363.5
	LDL-C	rs55732372	A	G	0.0758	0.0173547	0.0026697	3	129314270	8e-11	TRUE	0.124017	3.43954e-05	42.258
	LDL-C	rs55817205	A	G	0.0116	0.0676289	0.00712427	1	55609056	2.25e-21	TRUE	0.0602504	7.38658e-05	90.1121
	LDL-C	rs55869620	T	C	0.0515	-0.0256698	0.0033212	5	72381679	1.08e-14	TRUE	0.686597	4.9793e-05	59.7385
	LDL-C	rs55921103	G	T	0.359	-0.0126185	0.00147847	3	69810294	1.4e-17	TRUE	0.000467549	5.97635e-05	72.8433
	LDL-C	rs55943924	A	G	0.119	-0.0119692	0.00214672	11	134294813	2.47e-08	TRUE	0.34784	2.52686e-05	31.087
	LDL-C	rs55962545	G	A	0.151	-0.0148942	0.00203238	12	51013861	2.33e-13	TRUE	0.0952265	4.5154e-05	53.7061
	LDL-C	rs56048141	T	C	0.0173	-0.0566917	0.00558955	19	11317744	3.58e-24	TRUE	0.0666374	8.40023e-05	102.869
	LDL-C	rs56225452	T	C	0.18	0.0171791	0.00180594	19	59024646	1.86e-21	TRUE	0.000198168	7.3782e-05	90.4885
	LDL-C	rs56266464	A	G	0.0615	-0.113748	0.00290807	2	44054991	1e-200	TRUE	3.89447e-47	0.00124106	1529.95
	LDL-C	rs564449	T	G	0.115	0.0267236	0.00218062	7	100321138	1.58e-34	TRUE	9.53755e-05	0.000123206	150.186
	LDL-C	rs5755688	A	G	0.359	0.0136768	0.00145715	22	35685048	6.23e-21	TRUE	0.00169212	7.23225e-05	88.0967
	LDL-C	rs577721086	C	T	0.0523	0.0232827	0.00319092	6	127440047	2.95e-13	TRUE	0.00510006	4.3447e-05	53.2395
	LDL-C	rs58785764	A	C	0.463	-0.0112454	0.00148381	8	74890569	3.49e-14	TRUE	0.056573	5.21436e-05	57.4371
	LDL-C	rs6031587	T	C	0.0733	-0.0206165	0.00274849	20	43038249	6.33e-14	TRUE	0.00177752	4.61624e-05	56.2653
	LDL-C	rs6060491	T	C	0.124	-0.0301101	0.00210738	20	34175100	2.6e-46	TRUE	1.56185e-08	0.000165885	204.145
	LDL-C	rs60847460	T	C	0.14	-0.0181506	0.00198944	10	113983758	7.28e-20	TRUE	0.000156939	6.76508e-05	83.2376
	LDL-C	rs61730955	A	G	0.0564	0.016898	0.00303299	7	943868	2.53e-08	FALSE	0.0551035	2.55907e-05	31.0404
	LDL-C	rs61906103	G	T	0.0484	0.0373631	0.00321914	11	116547004	3.82e-31	TRUE	0.00125283	0.00010947	134.712
	LDL-C	rs62070652	T	C	0.266	0.0134136	0.00157535	17	29221277	1.67e-17	TRUE	0.0345345	5.90435e-05	72.4996
	LDL-C	rs62073390	A	G	0.142	0.0125551	0.00199504	17	81003396	3.11e-10	TRUE	0.0496939	3.21859e-05	39.6038
	LDL-C	rs62363367	C	A	0.0204	-0.0311531	0.00500228	5	75198461	4.73e-10	TRUE	0.0779175	3.15723e-05	38.7852
	LDL-C	rs62441849	C	A	0.145	0.0170064	0.00200541	6	139351193	2.25e-17	TRUE	0.0112513	5.84105e-05	71.9147
	LDL-C	rs62543565	C	A	0.362	0.0126415	0.00144746	9	16901067	2.47e-18	TRUE	0.811564	6.25774e-05	76.2752
	LDL-C	rs640306	T	C	0.344	0.0100429	0.00147699	17	37067261	1.05e-11	TRUE	0.102766	3.79589e-05	46.2341
	LDL-C	rs6431630	A	G	0.105	0.0241194	0.00225665	2	234677386	1.16e-26	TRUE	0.000149638	9.28341e-05	114.236
	LDL-C	rs6478851	A	G	0.236	-0.0131604	0.00163805	9	131561110	9.42e-16	TRUE	0.00737169	5.25695e-05	64.5481
	LDL-C	rs6504568	C	T	0.226	0.0143822	0.00169639	17	65999648	2.29e-17	TRUE	0.00233112	5.9271e-05	71.8784
	LDL-C	rs657801	C	T	0.315	0.00905412	0.00150713	1	111736389	1.88e-09	TRUE	0.0585448	2.95467e-05	36.0903
	LDL-C	rs6602909	C	T	0.33	0.0211903	0.00151305	13	114551993	1.45e-44	TRUE	1.94978e-07	0.000164269	196.14
	LDL-C	rs6684364	A	G	0.247	-0.0095788	0.00161878	1	78574129	3.27e-09	TRUE	0.238089	2.84378e-05	35.0143
	LDL-C	rs672457	G	A	0.418	0.00876192	0.00140172	6	139836562	4.08e-10	TRUE	0.724578	3.17338e-05	39.0729
	LDL-C	rs67269656	T	C	0.265	-0.0103803	0.00157377	2	8720038	4.23e-11	TRUE	0.0898837	3.54974e-05	43.5047
	LDL-C	rs67890964	C	T	0.381	-0.0182605	0.0014752	16	83979317	3.42e-35	TRUE	6.26519e-06	0.000127462	153.223
	LDL-C	rs6792725	A	G	0.319	0.015304	0.00156248	3	24520283	1.19e-22	TRUE	0.00049975	7.9123e-05	95.9357
	LDL-C	rs684773	A	C	0.209	-0.0139938	0.00177414	3	135956305	3.08e-15	TRUE	0.0770726	5.06353e-05	62.215
	LDL-C	rs6869845	C	T	0.451	-0.0167463	0.00139999	5	122833703	5.64e-33	TRUE	4.8144e-06	0.00011628	143.083
	LDL-C	rs6967728	A	G	0.183	-0.0179411	0.00183651	7	97915637	1.53e-22	TRUE	0.000223147	7.82965e-05	95.4357
	LDL-C	rs7019909	T	C	0.102	0.0126147	0.00230584	9	33113322	4.48e-08	TRUE	0.733269	2.44208e-05	29.9292
	LDL-C	rs7124487	T	C	0.186	-0.011576	0.00182058	11	2988323	2.04e-10	TRUE	0.0337014	3.28565e-05	40.4294
	LDL-C	rs71311871	G	A	0.0814	-0.0379602	0.00252076	3	58420613	3.01e-51	TRUE	6.42455e-10	0.000184147	226.774
	LDL-C	rs7157399	T	C	0.14	-0.0253853	0.00200506	14	70846954	9.77e-37	TRUE	3.51302e-05	0.000131301	160.291
	LDL-C	rs7191623	A	G	0.208	-0.0147557	0.00171914	16	72212044	9.23e-18	TRUE	0.000376703	5.98303e-05	73.671
	LDL-C	rs7196161	G	A	0.375	-0.00951098	0.00143597	16	31110981	3.51e-11	TRUE	0.091344	3.5855e-05	43.8691
	LDL-C	rs72555385	G	A	0.0425	0.0200801	0.00343416	7	73123473	5e-09	TRUE	0.0569567	2.78427e-05	34.1893
	LDL-C	rs72703203	A	G	0.0389	-0.120991	0.00362804	1	109810200	1e-200	TRUE	6.1621e-34	0.000906982	1112.14
	LDL-C	rs72969958	T	G	0.00892	0.0619782	0.00781519	4	155364666	2.18e-15	TRUE	0.00101961	5.15085e-05	62.8924
	LDL-C	rs73001020	T	C	0.0345	-0.103579	0.00386373	19	19418866	2.6e-158	TRUE	3.41038e-26	0.000583453	718.669
	LDL-C	rs7300192	A	G	0.365	0.0134682	0.00146867	12	51794043	4.72e-20	TRUE	0.00253919	6.97555e-05	84.095
	LDL-C	rs73013176	C	T	0.0118	-0.214147	0.00676303	19	11147526	1e-200	TRUE	9.74282e-31	0.000818578	1002.63
	LDL-C	rs73075609	T	C	0.0239	0.0479201	0.00475232	20	5580789	6.53e-24	TRUE	0.000145909	8.27559e-05	101.677
	LDL-C	rs7316368	T	C	0.261	-0.0137088	0.00162354	12	617210	3.07e-17	TRUE	0.00614736	5.92565e-05	71.2972
	LDL-C	rs7319323	C	T	0.292	0.00943208	0.00157003	13	110955187	1.88e-09	TRUE	0.0610928	3.03262e-05	36.091
	LDL-C	rs7327867	G	A	0.474	0.0198561	0.00139678	13	32968591	7.33e-46	TRUE	5.80022e-06	0.000165029	202.084
	LDL-C	rs733760	T	G	0.428	-0.034712	0.00142611	2	21534298	7.34e-131	TRUE	7.75115e-21	0.000485847	592.451
	LDL-C	rs73429745	T	C	0.201	0.01062	0.00173618	6	44101422	9.54e-10	TRUE	0.0488558	3.03896e-05	37.4161
	LDL-C	rs73502650	G	A	0.0451	0.0536021	0.00336766	19	11183055	4.85e-57	TRUE	8.08041e-10	0.000205723	253.342
	LDL-C	rs74090765	G	T	0.173	0.0144654	0.00183467	12	53792914	3.16e-15	TRUE	0.112199	5.06638e-05	62.1648
	LDL-C	rs74341202	A	G	0.0497	-0.0425579	0.00322656	3	132183991	1e-39	TRUE	0.00250798	0.000142514	173.972
	LDL-C	rs74695562	G	T	0.0417	-0.0369214	0.00369832	5	74675951	1.8e-23	TRUE	0.000279466	8.11095e-05	99.6659
	LDL-C	rs74792494	C	A	0.0228	0.0375482	0.00463269	11	116549408	5.27e-16	TRUE	0.0412674	5.33855e-05	65.6918
	LDL-C	rs75679663	A	C	0.00881	-0.0609391	0.00742965	17	4667972	2.36e-16	TRUE	0.0325865	5.50393e-05	67.2751
	LDL-C	rs75735512	G	A	0.0463	0.0274998	0.00341952	15	57047196	8.84e-16	TRUE	0.121229	5.25276e-05	64.6738
	LDL-C	rs7596183	A	G	0.309	0.0127941	0.00152396	2	20572478	4.65e-17	TRUE	0.00172044	5.78239e-05	70.4809
	LDL-C	rs7599046	A	C	0.0496	-0.018004	0.00328702	2	43238381	4.32e-08	TRUE	0.142574	2.45619e-05	30.0008
	LDL-C	rs76075198	T	C	0.0222	-0.219826	0.00470703	19	45179631	1e-200	TRUE	5.93262e-78	0.00177018	2181.04
	LDL-C	rs7627555	G	A	0.48	-0.0119319	0.00141441	3	160034574	3.29e-17	TRUE	0.0910017	5.83379e-05	71.1652
	LDL-C	rs76643124	A	G	0.0243	-0.0289355	0.00450465	9	136356448	1.33e-10	TRUE	0.82754	3.37202e-05	41.2609
	LDL-C	rs7692092	T	C	0.225	-0.00955017	0.00166221	4	126257065	9.17e-09	TRUE	0.0201119	2.68271e-05	33.0103
	LDL-C	rs7700965	C	T	0.353	0.0453918	0.00146732	5	74356857	1e-200	TRUE	3.06888e-37	0.000776728	956.983
	LDL-C	rs77498041	A	G	0.181	-0.0102996	0.00180125	11	66183801	1.08e-08	TRUE	0.0536084	2.65742e-05	32.6958
	LDL-C	rs77542162	G	A	0.0196	0.18313	0.00508432	17	67081278	1e-200	TRUE	1.50305e-44	0.001057	1297.34
	LDL-C	rs77697917	T	C	0.0281	-0.0274293	0.00429802	17	41840849	1.75e-10	TRUE	0.245231	3.32383e-05	40.7279
	LDL-C	rs77960347	G	A	0.0125	0.0699399	0.00619973	18	47109955	1.63e-29	TRUE	0.0237426	0.000103587	127.263
	LDL-C	rs78058190	A	G	0.0524	0.0239644	0.00360947	2	219699999	3.15e-11	TRUE	0.321151	3.67384e-05	44.0804
	LDL-C	rs7864568	A	G	0.316	-0.0155516	0.00155864	9	78212428	1.91e-23	TRUE	0.000145409	8.34489e-05	99.5538
	LDL-C	rs78688793	A	G	0.0164	-0.0476329	0.00592548	19	10926609	9.08e-16	TRUE	0.139024	5.28643e-05	64.6199
	LDL-C	rs78980904	C	T	0.233	-0.0403738	0.00167059	2	21121464	4.9e-129	TRUE	7.07865e-23	0.000474196	584.062
	LDL-C	rs7904973	G	T	0.424	-0.0209679	0.00140615	10	124693587	2.77e-50	TRUE	1.56529e-08	0.000181709	222.354
	LDL-C	rs79395356	G	T	0.248	-0.0136256	0.00163627	12	57738600	8.28e-17	TRUE	0.022539	5.78816e-05	69.3427
	LDL-C	rs79623641	A	G	0.0677	-0.0179333	0.00282587	4	39999404	2.21e-10	TRUE	0.0536083	3.35202e-05	40.2731
	LDL-C	rs79760705	T	G	0.11	0.0135171	0.0022142	5	53298716	1.03e-09	TRUE	0.219655	3.02671e-05	37.2677
	LDL-C	rs8038512	T	G	0.356	-0.00924136	0.00148063	15	89106233	4.33e-10	TRUE	0.0185234	3.20298e-05	38.9563
	LDL-C	rs896311	G	A	0.3	-0.0165774	0.00152682	7	25934357	1.84e-27	TRUE	0.000229465	9.65696e-05	117.884
	LDL-C	rs9105	T	C	0.0565	-0.0853796	0.0031147	19	11169514	1.98e-165	TRUE	4.10483e-16	0.000611248	751.407
	LDL-C	rs9297994	G	A	0.338	0.0355062	0.00146485	8	59392324	8.68e-130	TRUE	2.88689e-22	0.000477298	587.518
	LDL-C	rs9410207	C	T	0.0656	-0.0200359	0.00282853	9	91404799	1.41e-12	TRUE	0.0136667	4.08944e-05	50.1759
	LDL-C	rs9461755	A	G	0.0463	0.0240843	0.00351197	6	32441046	6.99e-12	TRUE	0.365559	4.14199e-05	47.029
	LDL-C	rs9483788	C	T	0.257	-0.0204897	0.001582	6	135435501	2.3e-38	TRUE	6.47266e-08	0.000136241	167.748
	LDL-C	rs9496567	A	G	0.236	-0.0209744	0.00164372	6	100602753	2.73e-37	TRUE	0.0625896	0.000132228	162.826
	LDL-C	rs9543956	T	G	0.272	-0.00888884	0.00159449	13	76098660	2.48e-08	TRUE	0.0236631	2.59057e-05	31.0775
	LDL-C	rs9592980	G	A	0.415	-0.0095033	0.00142143	13	74855425	2.3e-11	TRUE	0.248944	3.66729e-05	44.6989
	LDL-C	rs9604570	G	A	0.181	-0.0174376	0.00183879	13	114631940	2.47e-21	TRUE	0.00111911	7.32322e-05	89.9308
	LDL-C	rs9616822	A	G	0.359	0.0113696	0.00144701	22	50840573	3.92e-15	TRUE	0.113054	5.03497e-05	61.7372
	LDL-C	rs969075	T	C	0.335	-0.0147326	0.00149902	20	17792323	8.52e-23	TRUE	0.00193258	7.92435e-05	96.5925
	LDL-C	rs97384	T	C	0.378	-0.0382009	0.00145559	11	61624181	8.31e-152	TRUE	1.12511e-23	0.000567442	688.761
	LDL-C	rs9938506	G	A	0.327	0.0205816	0.00151373	16	72252752	4.19e-42	TRUE	4.15171e-07	0.000150972	184.868
	LDL-C	rs9987289	A	G	0.0918	-0.0598584	0.00239036	8	9183358	2.16e-138	TRUE	6.03877e-20	0.000509042	627.08
	TG	rs10030238	G	A	0.405	-0.00919182	0.00139586	4	141808805	4.55e-11	TRUE	0.00845293	3.46364e-05	43.3629
	TG	rs10109824	T	G	0.291	-0.0088558	0.00151437	8	9235228	4.98e-09	TRUE	0.184967	2.73725e-05	34.1972
	TG	rs10118003	C	T	0.442	-0.0086429	0.00138441	9	96918293	4.29e-10	FALSE	0.421576	3.1151e-05	38.9752
	TG	rs10121339	A	G	0.106	0.0154252	0.00223921	9	107705208	5.63e-12	TRUE	0.12783	3.79023e-05	47.4538
	TG	rs10132440	G	A	0.486	-0.00844366	0.00138767	14	53770586	1.17e-09	TRUE	0.0420417	2.97552e-05	37.0244
	TG	rs10152471	A	G	0.396	-0.0111557	0.0014128	15	101890913	2.88e-15	TRUE	0.00120218	5.02472e-05	62.3493
	TG	rs10193634	C	A	0.39	-0.00866523	0.00142828	2	64933985	1.3e-09	TRUE	0.399978	2.97159e-05	36.8072
	TG	rs10215153	A	G	0.311	0.0120159	0.00148936	7	116399131	7.16e-16	TRUE	0.0307011	5.23976e-05	65.0897
	TG	rs1024137	G	T	0.363	-0.0342883	0.00142094	2	227095876	1.19e-128	TRUE	3.90886e-15	0.000465206	582.291
	TG	rs10267120	G	A	0.225	-0.0101996	0.00175987	7	12093087	6.81e-09	TRUE	0.0281027	2.99364e-05	33.5896
	TG	rs1029645	G	A	0.46	-0.00819832	0.00137265	17	70295760	2.33e-09	TRUE	0.23007	2.8543e-05	35.6722
	TG	rs1037117	A	G	0.253	0.0140873	0.00159876	15	102068658	1.24e-18	TRUE	0.0119573	6.30715e-05	77.6405
	TG	rs10405944	C	T	0.472	-0.00975645	0.00143752	19	33728001	1.14e-11	TRUE	0.0331502	3.79821e-05	46.0633
	TG	rs10419086	G	A	0.045	-0.0334793	0.00337244	19	45450852	3.17e-23	TRUE	0.000283677	7.88171e-05	98.5516
	TG	rs10494363	A	G	0.0748	-0.0269128	0.00260428	1	149909495	4.94e-25	TRUE	2.79552e-05	8.54287e-05	106.793
	TG	rs10753556	A	G	0.126	-0.0114283	0.00206734	1	23732762	3.24e-08	TRUE	0.066324	2.44624e-05	30.559
	TG	rs10760296	G	A	0.197	0.0108829	0.00172167	9	126458565	2.6e-10	TRUE	0.0166377	3.19354e-05	39.9566
	TG	rs10763928	T	C	0.0903	0.0176796	0.002407	10	33632954	2.06e-13	TRUE	0.0128615	4.32654e-05	53.9501
	TG	rs10765572	C	T	0.286	0.00924471	0.0015059	11	92681234	8.3e-10	TRUE	0.232965	3.00716e-05	37.6872
	TG	rs1077835	G	A	0.216	0.0447226	0.00166294	15	58723426	2.6e-159	TRUE	2.50604e-22	0.000579331	723.27
	TG	rs10818474	C	T	0.243	-0.0110783	0.00160606	9	123489964	5.28e-12	TRUE	0.136975	3.81085e-05	47.5797
	TG	rs10861681	T	C	0.282	0.0140871	0.00152237	12	107334262	2.17e-20	TRUE	0.0330322	6.86655e-05	85.6253
	TG	rs10934286	G	A	0.105	0.0122986	0.00221466	3	115090105	2.8e-08	TRUE	0.32167	2.46317e-05	30.8387
	TG	rs10971957	C	T	0.402	0.0111533	0.00141532	9	34151463	3.26e-15	TRUE	0.0332424	4.96329e-05	62.1007
	TG	rs11009319	A	G	0.137	-0.0131485	0.00198427	10	33537248	3.44e-11	TRUE	0.0215952	3.50583e-05	43.9087
	TG	rs1116262	A	G	0.0148	-0.0318353	0.0058258	6	160470880	4.64e-08	TRUE	0.711908	2.39244e-05	29.8611
	TG	rs111747496	A	C	0.0144	-0.0337777	0.0059367	13	114468641	1.27e-08	TRUE	0.0869739	2.6181e-05	32.372
	TG	rs11207972	G	A	0.342	-0.0690867	0.00144629	1	62930224	1e-200	TRUE	9.67874e-80	0.00181925	2281.8
	TG	rs11211582	T	C	0.15	0.0114183	0.0019376	1	39361348	3.79e-09	TRUE	0.612989	2.77377e-05	34.7275
	TG	rs112220485	C	T	0.0819	0.01703	0.0025316	17	40522713	1.73e-11	TRUE	0.092589	3.61099e-05	45.2521
	TG	rs11231721	A	G	0.0608	0.0412563	0.00285743	11	63957835	2.97e-47	TRUE	6.54097e-07	0.000166427	208.463
	TG	rs11240358	A	G	0.397	0.013375	0.00140579	1	205070573	1.83e-21	TRUE	0.0291642	7.28678e-05	90.5203
	TG	rs1126673	C	T	0.306	-0.0142118	0.00148682	4	100045616	1.19e-21	TRUE	0.00699644	7.29718e-05	91.3652
	TG	rs112968142	G	A	0.0606	0.0202073	0.0029814	6	31376440	1.22e-11	TRUE	0.0229395	3.89495e-05	45.9383
	TG	rs113149294	T	C	0.0618	-0.10409	0.00293152	8	19955382	1e-200	TRUE	6.14792e-47	0.00100867	1260.76
	TG	rs113457017	G	A	0.073	0.0156198	0.00265748	2	21372014	4.16e-09	TRUE	0.0359442	2.75941e-05	34.547
	TG	rs11641586	T	G	0.198	-0.013998	0.00175749	16	85270707	1.66e-15	TRUE	0.112592	5.08741e-05	63.4374
	TG	rs11648003	G	A	0.225	0.0194766	0.00164292	16	72052348	2.03e-32	TRUE	0.00297936	0.000112136	140.538
	TG	rs11651783	T	C	0.226	0.0149151	0.00165298	17	7447910	1.83e-19	TRUE	0.0107986	6.50114e-05	81.4173
	TG	rs116853320	G	A	0.0319	0.0230639	0.00386439	10	63779656	2.4e-09	TRUE	0.706516	2.84554e-05	35.6207
	TG	rs116886525	T	C	0.00777	0.126943	0.00794034	11	116671391	1.57e-57	TRUE	1.22391e-10	0.000205342	255.587
	TG	rs116942283	C	T	0.0216	-0.069499	0.00479711	11	117010325	1.45e-47	TRUE	0.000385973	0.000168139	209.893
	TG	rs11765347	A	C	0.213	-0.009503	0.00167834	7	139120072	1.49e-08	TRUE	0.215078	2.56074e-05	32.0598
	TG	rs117739035	T	G	0.036	0.0253911	0.00373841	11	408174	1.11e-11	TRUE	0.0332062	3.78495e-05	46.1305
	TG	rs11789603	T	C	0.101	0.0150916	0.00229495	9	107647019	4.83e-11	TRUE	0.00747551	3.45572e-05	43.2438
	TG	rs11789974	A	C	0.0322	-0.0294302	0.00393242	9	110488875	7.21e-14	TRUE	0.00803899	4.48117e-05	56.01
	TG	rs118045108	T	C	0.022	0.0467304	0.00490303	8	19913833	1.56e-21	TRUE	0.000399795	7.28799e-05	90.8383
	TG	rs11897846	G	A	0.261	-0.00892895	0.00155407	2	48956512	9.16e-09	TRUE	0.0285315	2.63666e-05	33.011
	TG	rs11964747	T	C	0.188	-0.0127945	0.00176663	6	20485898	4.41e-13	TRUE	0.0163311	4.20011e-05	52.4511
	TG	rs1198964	T	C	0.358	-0.00864585	0.00143522	5	141725231	1.7e-09	TRUE	0.0338542	2.90198e-05	36.2892
	TG	rs12052257	A	G	0.391	-0.00854629	0.00144317	2	202241594	3.18e-09	TRUE	0.0585517	2.83133e-05	35.0687
	TG	rs12148597	A	G	0.247	0.00910461	0.00158799	15	61955338	9.84e-09	TRUE	0.761043	2.63454e-05	32.872
	TG	rs12208357	T	C	0.0696	0.0414215	0.00266523	6	160543148	1.82e-54	TRUE	1.47081e-10	0.000192889	241.536
	TG	rs12290326	T	C	0.334	0.0144634	0.00148309	11	68593134	1.81e-22	TRUE	0.00548283	7.69997e-05	95.1054
	TG	rs1229492	T	C	0.274	0.0107512	0.00154994	7	81564122	4.02e-12	TRUE	0.00897059	3.84528e-05	48.1153
	TG	rs12303671	G	T	0.337	-0.025901	0.00146255	12	124492610	3.54e-70	TRUE	9.29178e-07	0.000251461	313.625
	TG	rs12320328	G	A	0.0826	-0.0177835	0.00249831	12	25408464	1.09e-12	TRUE	0.269855	4.04739e-05	50.6689
	TG	rs12365829	G	A	0.24	0.00993554	0.00162934	11	57238476	1.07e-09	TRUE	0.321426	3.01142e-05	37.1842
	TG	rs12530679	G	A	0.479	-0.00819617	0.00140644	7	106632113	5.62e-09	TRUE	0.0810816	2.73525e-05	33.9609
	TG	rs12534129	C	T	0.392	0.0120072	0.00143277	7	117018135	5.27e-17	TRUE	0.000972674	5.7915e-05	70.2312
	TG	rs12563724	T	C	0.0927	-0.0131628	0.00238894	1	15259476	3.59e-08	TRUE	0.0716442	2.42666e-05	30.3589
	TG	rs12600110	C	T	0.375	-0.0150678	0.00143936	16	962154	1.21e-25	TRUE	0.000486714	8.83851e-05	109.587
	TG	rs12603290	T	C	0.495	-0.00953478	0.00141544	17	45650196	1.63e-11	TRUE	0.0804972	3.66147e-05	45.3772
	TG	rs12657266	C	T	0.365	-0.0342629	0.00141954	5	156396003	1.03e-128	TRUE	2.53369e-21	0.000466412	582.576
	TG	rs12693968	A	G	0.258	0.00932707	0.00158049	2	203302627	3.6e-09	TRUE	0.362349	2.78356e-05	34.8262
	TG	rs12750321	G	A	0.292	-0.0148669	0.00152497	1	154251626	1.86e-22	TRUE	0.000244016	7.62951e-05	95.0424
	TG	rs1279470	G	A	0.239	-0.0102858	0.00161898	6	111226099	2.11e-10	TRUE	0.0783304	3.22395e-05	40.3638
	TG	rs12891399	C	T	0.339	0.0112518	0.00145551	14	104293533	1.07e-14	TRUE	0.0817184	4.80265e-05	59.7603
	TG	rs12928099	A	C	0.297	-0.025582	0.00150754	16	15150505	1.38e-64	TRUE	2.89356e-08	0.000230649	287.959
	TG	rs12950616	T	C	0.126	-0.0124843	0.00208412	17	49250454	2.1e-09	TRUE	0.0305418	2.86318e-05	35.8825
	TG	rs12960928	C	T	0.267	0.0130585	0.00155819	18	57897803	5.27e-17	TRUE	0.0677947	5.63231e-05	70.2336
	TG	rs13066793	G	A	0.091	-0.0175987	0.00243568	3	87037543	5e-13	TRUE	0.00693673	4.18804e-05	52.206
	TG	rs13118477	A	G	0.396	0.0103291	0.00141887	4	89704367	3.34e-13	TRUE	0.018858	4.26644e-05	52.9955
	TG	rs13301660	T	C	0.269	0.0089034	0.00154737	9	139340802	8.72e-09	TRUE	0.117384	2.6683e-05	33.1072
	TG	rs139453187	C	T	0.0703	0.0235135	0.00267449	7	72155834	1.47e-18	TRUE	0.0295279	6.18101e-05	77.2951
	TG	rs139524394	T	C	0.0102	0.26495	0.00717854	11	116624922	1e-200	TRUE	1.56306e-39	0.00109876	1362.24
	TG	rs1412957	G	A	0.425	0.0135043	0.00140528	20	45557065	7.28e-22	TRUE	0.00749693	7.37298e-05	92.3459
	TG	rs1420384	G	T	0.328	0.00958386	0.00146349	2	171583876	5.81e-11	TRUE	0.00696142	3.42525e-05	42.8845
	TG	rs142108391	A	G	0.0635	0.0208814	0.00281596	11	26216166	1.21e-13	FALSE	0.793562	4.3875e-05	54.9877
	TG	rs142288236	T	C	0.0158	0.0726375	0.00572095	8	19845612	6.16e-37	TRUE	5.57874e-07	0.000129296	161.207
	TG	rs143076454	A	G	0.0171	0.0438635	0.00559195	16	921179	4.36e-15	TRUE	0.0224911	5.80309e-05	61.5289
	TG	rs144468328	A	G	0.0134	-0.0413165	0.00622943	20	57780137	3.3e-11	FALSE	0.528618	3.53384e-05	43.9896
	TG	rs144569746	T	C	0.104	-0.0207705	0.0022417	2	111908567	1.94e-20	TRUE	0.312544	6.86013e-05	85.8496
	TG	rs145775785	T	C	0.0151	-0.0414274	0.00593505	12	65902265	2.95e-12	TRUE	0.0247519	3.9084e-05	48.7221
	TG	rs145914258	A	G	0.012	0.172458	0.00650188	11	117027183	5.08e-155	TRUE	1.38668e-26	0.000564445	703.539
	TG	rs1486000	G	A	0.162	-0.0117885	0.00189101	8	82362153	4.55e-10	TRUE	0.243235	3.10441e-05	38.8623
	TG	rs148827772	G	A	0.0208	0.0425203	0.00530345	4	110766064	1.08e-15	TRUE	0.0337039	5.16606e-05	64.2799
	TG	rs1497406	A	G	0.416	-0.0107099	0.00139292	1	16505320	1.49e-14	TRUE	0.00556671	4.74355e-05	59.1177
	TG	rs149835851	A	G	0.0131	-0.0413673	0.00618534	11	116467114	2.26e-11	TRUE	0.528075	3.58849e-05	44.7287
	TG	rs1531022	A	G	0.472	0.0128199	0.0015157	4	69532128	2.72e-17	TRUE	0.00134082	6.27034e-05	71.5389
	TG	rs1532085	A	G	0.386	0.028866	0.00139884	15	58683366	1.31e-94	TRUE	1.52197e-13	0.000339847	425.83
	TG	rs1571953	C	T	0.22	-0.0110399	0.00164886	9	35121795	2.15e-11	TRUE	0.0606429	3.58296e-05	44.8293
	TG	rs1574525	G	A	0.274	0.0129816	0.0015727	17	1623675	1.53e-16	TRUE	0.008434	5.6129e-05	68.134
	TG	rs1581239	C	A	0.474	0.00919967	0.00138398	10	93801875	2.99e-11	TRUE	0.0140763	3.55594e-05	44.1859
	TG	rs1623060	T	C	0.493	-0.0145633	0.00137389	18	21143183	2.98e-26	TRUE	0.0437567	9.00436e-05	112.361
	TG	rs1647276	T	C	0.397	-0.0579492	0.00140152	2	27688601	1e-200	TRUE	8.22851e-61	0.00136368	1709.6
	TG	rs16867014	C	T	0.307	-0.00982176	0.00149603	2	180674147	5.2e-11	FALSE	0.47566	3.4499e-05	43.102
	TG	rs17014203	C	T	0.126	0.0120944	0.00213756	1	209435733	1.53e-08	TRUE	0.0396528	2.55704e-05	32.0134
	TG	rs17052061	G	T	0.169	-0.0200737	0.00183061	3	52346240	5.59e-28	TRUE	3.37055e-05	9.60353e-05	120.244
	TG	rs17055001	A	G	0.311	0.0115782	0.00148607	9	92195246	6.64e-15	TRUE	0.00232579	4.88324e-05	60.702
	TG	rs17101394	A	G	0.16	0.0206121	0.00187744	14	64232386	4.83e-28	TRUE	1.11187e-05	9.66128e-05	120.535
	TG	rs17184382	C	A	0.415	-0.0199061	0.0014089	15	63792486	2.52e-45	TRUE	9.65593e-07	0.000159597	199.623
	TG	rs172305	A	G	0.304	-0.00922593	0.00148642	5	107316915	5.41e-10	TRUE	0.319406	3.07701e-05	38.5245
	TG	rs17605615	A	G	0.394	0.0272349	0.00140714	4	87996745	1.86e-83	TRUE	4.06284e-11	0.000299131	374.607
	TG	rs17713879	A	G	0.368	-0.0111716	0.00142629	2	254215	4.78e-15	TRUE	0.0129335	4.93606e-05	61.35
	TG	rs1801689	C	A	0.0259	-0.0573699	0.00424781	17	64210580	1.45e-41	TRUE	0.0637793	0.000146262	182.405
	TG	rs1808536	A	G	0.185	0.0209044	0.0018322	19	8441857	3.75e-30	TRUE	0.000105195	0.000105501	130.175
	TG	rs187429064	G	A	0.0117	-0.15595	0.00686513	19	19380513	3.1e-114	TRUE	1.34642e-20	0.000424791	516.027
	TG	rs1889014	C	T	0.404	0.0106645	0.00141394	17	17767165	4.61e-14	TRUE	0.00590365	4.58777e-05	56.8877
	TG	rs1963676	C	T	0.425	-0.0111939	0.00140797	21	40709960	1.86e-15	FALSE	0.298322	5.0694e-05	63.2085
	TG	rs197439	G	A	0.404	0.00826431	0.00140323	1	112280990	3.87e-09	FALSE	0.811557	2.79234e-05	34.686
	TG	rs1997833	C	T	0.285	0.0155139	0.00153782	20	39690342	6.23e-24	TRUE	0.102814	8.18963e-05	101.772
	TG	rs2032529	T	G	0.331	0.0116576	0.00145963	1	172451999	1.39e-15	TRUE	0.0100208	5.14582e-05	63.787
	TG	rs2063724	C	T	0.173	-0.0144717	0.00183156	11	78133077	2.76e-15	TRUE	0.0112579	5.00656e-05	62.4304
	TG	rs2068888	A	G	0.451	-0.0291415	0.00137814	10	94839642	3.03e-99	TRUE	6.08848e-14	0.000360028	447.133
	TG	rs2170408	C	T	0.161	-0.0144595	0.00187984	15	39454860	1.45e-14	TRUE	0.00559608	4.74482e-05	59.1649
	TG	rs2182784	A	C	0.217	0.012348	0.00167411	13	51133421	1.63e-13	TRUE	0.0338582	4.34083e-05	54.4032
	TG	rs2207132	A	G	0.0329	0.0563079	0.00404667	20	39142516	5.16e-44	TRUE	9.62036e-09	0.000155397	193.617
	TG	rs2240466	A	G	0.12	-0.116415	0.00209785	7	72856269	1e-200	TRUE	4.64586e-111	0.00245362	3079.42
	TG	rs2242945	G	A	0.364	0.00826117	0.00144291	21	40467423	1.03e-08	TRUE	0.133572	2.67049e-05	32.7796
	TG	rs2298058	T	C	0.316	0.0183947	0.00148285	13	95248566	2.46e-35	TRUE	0.000162109	0.000123323	153.883
	TG	rs2300586	A	G	0.15	0.021495	0.00190933	7	44218856	2.12e-29	TRUE	8.21898e-06	0.000101336	126.74
	TG	rs235861	G	A	0.298	0.0095934	0.00149953	1	171599227	1.58e-10	TRUE	0.0455526	3.26913e-05	40.9293
	TG	rs2382819	T	G	0.41	0.00838385	0.00141365	2	219155909	3.02e-09	TRUE	0.041068	2.83968e-05	35.1724
	TG	rs2444770	C	T	0.141	-0.0113562	0.00198901	2	158503739	1.13e-08	TRUE	0.112001	2.63104e-05	32.598
	TG	rs247617	A	C	0.321	-0.0329621	0.00146589	16	56990716	5.68e-112	TRUE	8.86769e-20	0.000405315	505.622
	TG	rs254710	T	C	0.115	0.0136586	0.00214554	5	134112475	1.94e-10	TRUE	0.0135858	3.23694e-05	40.5264
	TG	rs256374	G	A	0.473	-0.00756719	0.0013811	5	60500191	4.27e-08	TRUE	0.343002	2.42193e-05	30.0205
	TG	rs2613505	C	T	0.189	-0.0139303	0.00177072	1	72835410	3.63e-15	TRUE	0.00908666	4.95372e-05	61.89
	TG	rs2625387	G	A	0.386	0.00792601	0.00141048	11	43613426	1.92e-08	TRUE	0.983232	2.53084e-05	31.5773
	TG	rs262680	T	C	0.426	-0.00785323	0.00139953	1	2167149	2.01e-08	TRUE	0.0857053	2.55914e-05	31.487
	TG	rs263423	A	G	0.201	-0.00991464	0.00173289	10	8089033	1.06e-08	TRUE	0.126663	2.65521e-05	32.7349
	TG	rs2642438	A	G	0.294	0.0157453	0.00150739	1	220970028	1.54e-25	TRUE	2.92956e-05	8.80736e-05	109.106
	TG	rs2737218	C	T	0.217	-0.0119709	0.00167617	8	116631278	9.21e-13	TRUE	0.00891295	4.07386e-05	51.0055
	TG	rs2740488	C	A	0.261	-0.0182072	0.00156214	9	107661742	2.16e-31	TRUE	8.24361e-05	0.00010855	135.846
	TG	rs2792751	T	C	0.281	-0.0178751	0.00151031	10	113940329	2.56e-32	TRUE	6.9905e-06	0.000111833	140.076
	TG	rs28394864	A	G	0.462	0.015812	0.00138872	17	47450775	4.91e-30	TRUE	0.299578	0.000104251	129.641
	TG	rs2857642	T	C	0.465	0.00967249	0.00137426	22	30057820	1.95e-12	TRUE	0.0489448	3.97271e-05	49.538
	TG	rs28577186	G	A	0.325	0.010988	0.00150224	16	4488191	2.59e-13	TRUE	0.00426447	4.33743e-05	53.5005
	TG	rs28650790	T	C	0.181	0.0382226	0.001771	5	55861464	2.62e-103	TRUE	1.24513e-16	0.000371926	465.803
	TG	rs28658240	A	G	0.0741	0.0151024	0.00261919	8	8517804	8.11e-09	TRUE	0.156866	2.65554e-05	33.2474
	TG	rs28687959	C	T	0.433	-0.0105292	0.00138194	4	77421345	2.55e-14	FALSE	0.919282	4.64638e-05	58.0513
	TG	rs2870132	A	C	0.248	-0.0107532	0.00161223	20	38569980	2.56e-11	TRUE	0.0496954	3.56761e-05	44.4857
	TG	rs28751038	C	T	0.0474	-0.0288076	0.0032635	8	19660822	1.07e-18	TRUE	0.0444079	6.22338e-05	77.9195
	TG	rs2947793	A	G	0.0812	0.0169521	0.0024922	12	66199734	1.03e-11	TRUE	0.160714	3.69196e-05	46.268
	TG	rs2963431	T	C	0.233	0.0170791	0.00162516	5	157970432	7.84e-26	TRUE	0.127326	8.82678e-05	110.443
	TG	rs3109841	G	T	0.334	0.00857323	0.00146265	4	26401987	4.59e-09	TRUE	0.0777626	2.77374e-05	34.3564
	TG	rs3130968	T	C	0.144	-0.0260618	0.00204663	6	31065071	3.83e-37	TRUE	0.000104465	0.000129746	162.155
	TG	rs3205166	G	T	0.358	-0.00830004	0.00145015	9	32459450	1.04e-08	TRUE	0.190399	2.63938e-05	32.7592
	TG	rs34013042	T	C	0.256	-0.0149824	0.00156557	19	7183926	1.07e-21	TRUE	0.000103169	7.33972e-05	91.5835
	TG	rs34707604	C	T	0.248	0.0174882	0.00183572	4	69491456	1.62e-21	TRUE	0.00155073	7.84386e-05	90.7563
	TG	rs34827707	A	G	0.024	0.04606	0.00482216	19	45541782	1.28e-21	TRUE	0.314954	7.32037e-05	91.2355
	TG	rs35045014	A	C	0.462	0.0135114	0.00143296	6	107432157	4.14e-21	TRUE	0.00839913	7.495e-05	88.9062
	TG	rs35122881	T	C	0.124	0.0162557	0.00214496	6	32663677	3.49e-14	TRUE	0.814811	4.63243e-05	57.4344
	TG	rs35164012	T	G	0.0838	-0.0140861	0.00245233	2	146550510	9.25e-09	TRUE	0.0456704	2.63523e-05	32.9931
	TG	rs35321365	C	T	0.484	0.0114514	0.00139122	18	19905141	1.85e-16	TRUE	0.0534425	5.46377e-05	67.7524
	TG	rs35456421	T	C	0.102	-0.043931	0.00229825	2	28288020	1.89e-81	TRUE	5.87001e-13	0.000291772	365.382
	TG	rs35665085	A	G	0.0557	0.0230441	0.00301966	22	17625915	2.32e-14	TRUE	0.329363	4.66714e-05	58.2375
	TG	rs35710474	T	C	0.0632	-0.0155509	0.00282595	7	107599806	3.74e-08	TRUE	0.116302	2.42363e-05	30.2818
	TG	rs35808754	T	G	0.424	-0.0153068	0.00141508	16	69771710	2.86e-27	TRUE	1.03845e-05	9.44163e-05	117.005
	TG	rs3751371	A	G	0.377	0.00811984	0.00140508	13	23898934	7.52e-09	TRUE	0.244726	2.6647e-05	33.3958
	TG	rs3758669	G	A	0.31	-0.0230282	0.00149118	11	47272579	8.42e-54	TRUE	2.67069e-10	0.000190261	238.484
	TG	rs3766823	A	G	0.174	0.00989562	0.00179417	1	32197257	3.48e-08	TRUE	0.0546412	2.43929e-05	30.4199
	TG	rs3795598	T	C	0.405	-0.00868447	0.00140221	1	202197161	5.89e-10	TRUE	0.091225	3.10004e-05	38.3583
	TG	rs38190	C	T	0.367	0.0121588	0.0014176	7	15903720	9.74e-18	TRUE	0.000746759	5.8757e-05	73.5654
	TG	rs3820897	T	C	0.193	-0.0161779	0.00174875	2	3642361	2.22e-20	TRUE	0.000701418	6.93427e-05	85.5831
	TG	rs3825669	A	G	0.195	0.0122844	0.00173864	14	89804276	1.6e-12	TRUE	0.040268	4.00399e-05	49.9215
	TG	rs3974807	T	C	0.186	0.0149338	0.00181145	11	49161967	1.66e-16	TRUE	0.0212815	5.44684e-05	67.9653
	TG	rs4078407	C	T	0.44	0.00815231	0.00141098	2	239835244	7.57e-09	TRUE	0.0307473	2.70873e-05	33.3825
	TG	rs4149056	C	T	0.158	0.0270573	0.00186687	12	21331549	1.33e-47	TRUE	0.00249415	0.000167585	210.058
	TG	rs4253766	T	C	0.107	0.0225365	0.00221573	22	46623905	2.67e-24	TRUE	0.00341583	8.25986e-05	103.452
	TG	rs4272	G	A	0.211	-0.00915282	0.00167286	7	92236829	4.47e-08	TRUE	0.996782	2.39106e-05	29.9357
	TG	rs4324320	G	A	0.12	-0.0119263	0.00213056	2	215260370	2.17e-08	TRUE	0.270655	2.52962e-05	31.3345
	TG	rs4352308	C	T	0.292	-0.0115682	0.00151939	22	29131788	2.66e-14	TRUE	0.0993498	4.65888e-05	57.9685
	TG	rs4378243	G	T	0.174	0.0147155	0.00182777	1	98395881	8.21e-16	TRUE	0.00225795	5.18812e-05	64.8196
	TG	rs4503787	A	C	0.486	0.00780843	0.00141376	16	81624839	3.33e-08	TRUE	0.845933	2.46582e-05	30.5053
	TG	rs4631704	C	T	0.396	0.0439321	0.00141236	1	230293530	1e-200	TRUE	5.92684e-33	0.000780589	967.548
	TG	rs4647906	A	G	0.402	0.0125267	0.00140333	8	38325411	4.4e-19	TRUE	0.0137825	6.44409e-05	79.6807
	TG	rs4660690	A	G	0.215	0.0206177	0.00166832	1	39819503	4.39e-35	TRUE	0.000276274	0.000122001	152.729
	TG	rs4675812	G	A	0.409	0.00877577	0.00139577	2	242395674	3.23e-10	TRUE	0.0468441	3.1803e-05	39.5314
	TG	rs4683440	A	G	0.465	0.0119711	0.00139271	3	142669479	8.29e-18	TRUE	0.00580447	6.01337e-05	73.8833
	TG	rs4691378	G	A	0.321	-0.0141198	0.00146401	4	157704459	5.18e-22	TRUE	0.00466749	7.42935e-05	93.0183
	TG	rs4709741	A	C	0.0974	-0.0194006	0.00240364	6	164092291	6.95e-16	TRUE	0.0045589	5.20956e-05	65.1465
	TG	rs4768657	T	C	0.455	0.0119865	0.00137974	12	46086071	3.7e-18	TRUE	0.00184799	6.06124e-05	75.4726
	TG	rs4820325	G	A	0.418	-0.0209178	0.00140179	22	38599978	2.36e-50	TRUE	4.74118e-09	0.000179563	222.672
	TG	rs4822458	C	T	0.454	0.0110083	0.00139807	22	24265659	3.44e-15	TRUE	0.148038	4.99978e-05	61.9986
	TG	rs4848620	T	C	0.0613	-0.0186348	0.00289024	2	121442017	1.14e-10	TRUE	0.0755979	3.36027e-05	41.5701
	TG	rs4946713	A	C	0.447	-0.00958595	0.00138216	6	106374015	4.05e-12	TRUE	0.175259	3.84996e-05	48.1009
	TG	rs4955411	A	G	0.224	-0.0137496	0.00166635	3	49145304	1.57e-16	TRUE	0.00084012	5.55918e-05	68.0843
	TG	rs5394	A	G	0.097	0.0219167	0.00230484	3	170744893	1.93e-21	TRUE	0.00153376	7.2219e-05	90.4207
	TG	rs553427	C	T	0.473	-0.00761942	0.00138971	1	234852760	4.19e-08	TRUE	0.317276	2.40765e-05	30.0604
	TG	rs55696093	G	A	0.21	0.0118305	0.00168458	7	21605973	2.17e-12	TRUE	0.00351178	3.94195e-05	49.3199
	TG	rs55714927	T	C	0.189	-0.0100985	0.0018025	17	7080316	2.11e-08	TRUE	0.259611	2.58156e-05	31.3879
	TG	rs55830835	A	G	0.1	-0.0176482	0.00229194	10	63931242	1.36e-14	TRUE	0.012248	4.7309e-05	59.2917
	TG	rs56287412	T	C	0.485	0.0122802	0.00139805	7	17978828	1.58e-18	TRUE	0.00350683	6.17625e-05	77.1551
	TG	rs567130968	A	C	0.0261	0.0378179	0.00531177	10	135441553	1.08e-12	TRUE	0.00939872	4.69284e-05	50.6892
	TG	rs57190680	A	C	0.272	-0.0101459	0.00153841	5	90206185	4.25e-11	TRUE	0.032263	3.47399e-05	43.4947
	TG	rs57541850	T	C	0.39	-0.0130229	0.00139896	12	124605682	1.29e-20	TRUE	0.0191376	6.91893e-05	86.6571
	TG	rs577721086	C	T	0.0523	0.0528261	0.00314634	6	127440047	2.9e-63	TRUE	1.70341e-11	0.000225977	281.894
	TG	rs60015854	T	C	0.107	0.0156419	0.0021898	7	150513857	9.13e-13	FALSE	0.6136	4.07528e-05	51.0234
	TG	rs6042238	A	G	0.443	-0.00801817	0.00138318	20	1412268	6.75e-09	TRUE	0.0688573	2.69326e-05	33.6041
	TG	rs6060491	T	C	0.124	-0.0172183	0.00208062	20	34175100	1.28e-16	TRUE	0.00185609	5.46806e-05	68.4848
	TG	rs6070138	C	A	0.406	-0.0146908	0.00141092	20	56118558	2.18e-25	TRUE	0.000643923	8.9044e-05	108.414
	TG	rs60847460	T	C	0.14	0.0169139	0.00196448	10	113983758	7.31e-18	TRUE	0.000402346	5.91926e-05	74.1296
	TG	rs61059595	C	T	0.285	-0.00976145	0.00156257	8	144299346	4.18e-10	TRUE	0.0198996	3.21721e-05	39.0255
	TG	rs61906103	G	T	0.0485	0.164401	0.00317508	11	116547004	1e-200	TRUE	6.05573e-88	0.00213751	2681.01
	TG	rs62017272	C	T	0.195	0.0112417	0.00173387	14	40014604	8.96e-11	TRUE	0.0079042	3.35649e-05	42.0369
	TG	rs62066215	G	A	0.0666	0.0233873	0.00273373	17	17540249	1.18e-17	TRUE	0.00265536	5.84378e-05	73.1894
	TG	rs62070652	T	C	0.266	0.00872887	0.00155555	17	29221277	2.01e-08	TRUE	0.379607	2.52065e-05	31.4882
	TG	rs62075586	T	C	0.446	0.00804382	0.00137683	17	76787885	5.15e-09	FALSE	0.892111	2.73728e-05	34.1321
	TG	rs62078746	G	A	0.447	0.0106501	0.0014094	17	80053590	4.14e-14	TRUE	0.00232496	4.62925e-05	57.1003
	TG	rs62155871	G	A	0.123	0.0120764	0.00206607	2	105946865	5.06e-09	TRUE	0.0153578	2.72885e-05	34.1652
	TG	rs62465903	A	G	0.045	0.0203858	0.00360107	7	71988565	1.5e-08	FALSE	0.936014	2.58111e-05	32.0473
	TG	rs62530460	G	A	0.232	0.0090783	0.00163025	8	71114795	2.57e-08	FALSE	0.949099	2.48775e-05	31.0099
	TG	rs62543565	C	A	0.363	0.0158249	0.00142913	9	16901067	1.69e-28	TRUE	0.236313	9.89114e-05	122.613
	TG	rs6430090	A	G	0.402	0.0104499	0.00140657	2	146347459	1.09e-13	TRUE	0.0119445	4.45274e-05	55.1951
	TG	rs6431630	A	G	0.105	0.0129022	0.00223078	2	234677386	7.31e-09	TRUE	0.0851281	2.6749e-05	33.4513
	TG	rs6448429	T	C	0.164	0.0216715	0.00185679	4	26066863	1.78e-31	TRUE	0.000131593	0.000108883	136.223
	TG	rs6452784	G	A	0.469	-0.00826899	0.00138177	5	87680994	2.17e-09	TRUE	0.0211637	2.87305e-05	35.8123
	TG	rs6504568	C	T	0.226	0.0226326	0.00167273	17	65999648	1.04e-41	TRUE	2.96277e-07	0.000148058	183.07
	TG	rs6595187	G	A	0.283	-0.0192878	0.00152568	5	118723609	1.24e-36	TRUE	2.58742e-07	0.000127641	159.822
	TG	rs6602909	C	T	0.33	0.0263997	0.00149229	13	114551993	4.94e-70	TRUE	1.97616e-11	0.00025726	312.961
	TG	rs672457	G	A	0.418	0.0262392	0.00138437	6	139836562	4.1e-80	TRUE	2.02131e-08	0.000286872	359.249
	TG	rs67611724	T	C	0.147	0.0155546	0.00194981	20	32308275	1.49e-15	TRUE	0.211229	5.08176e-05	63.6403
	TG	rs6792725	A	G	0.319	0.0159417	0.00154516	3	24520283	5.89e-25	TRUE	0.000234325	8.6741e-05	106.444
	TG	rs684773	A	C	0.209	-0.0253918	0.00174904	3	135956305	9.38e-48	TRUE	6.77436e-06	0.000168671	210.759
	TG	rs686030	C	A	0.141	-0.0167448	0.00196053	9	15304782	1.33e-17	TRUE	0.140513	5.82685e-05	72.9478
	TG	rs6967728	A	G	0.183	-0.0104607	0.00181281	7	97915637	7.91e-09	TRUE	0.0462015	2.68633e-05	33.2979
	TG	rs7123390	A	G	0.276	-0.00859412	0.00153952	11	45891418	2.37e-08	TRUE	0.140539	2.49747e-05	31.1624
	TG	rs71368856	T	C	0.108	0.0243038	0.00221944	19	56087597	6.61e-28	TRUE	8.14932e-06	9.57936e-05	119.912
	TG	rs71413977	C	T	0.19	-0.0106499	0.0017513	14	23733062	1.19e-09	TRUE	0.596064	2.96371e-05	36.9802
	TG	rs71508062	A	G	0.02	0.0309984	0.0050017	10	52633664	5.73e-10	TRUE	0.0524228	3.07503e-05	38.4098
	TG	rs71603401	G	A	0.128	0.02115	0.00207133	4	18034463	1.77e-24	TRUE	0.000560366	8.33268e-05	104.261
	TG	rs7196161	G	A	0.376	-0.0149822	0.00141712	16	31110981	4.01e-26	TRUE	0.000923501	8.98254e-05	111.773
	TG	rs72555385	G	A	0.0425	0.0613828	0.00339269	7	73123473	3.64e-73	TRUE	2.95661e-12	0.000262033	327.344
	TG	rs72679249	G	A	0.316	0.0117258	0.00152791	4	111122162	1.66e-14	TRUE	0.0512312	4.75584e-05	58.8964
	TG	rs72710078	A	G	0.078	-0.0152439	0.00269557	9	13605807	1.56e-08	TRUE	0.0439627	2.56973e-05	31.9809
	TG	rs72735627	T	C	0.0875	-0.0206445	0.00253084	15	41057507	3.43e-16	TRUE	0.0309922	5.33005e-05	66.5394
	TG	rs72801474	A	G	0.0955	-0.0301264	0.00238552	5	132444128	1.46e-36	TRUE	0.000121531	0.000127392	159.488
	TG	rs72815843	A	G	0.201	-0.0141711	0.00172329	10	61462114	1.98e-16	TRUE	0.197071	5.44389e-05	67.6223
	TG	rs72913721	G	A	0.225	-0.00904714	0.00165537	2	193859247	4.62e-08	TRUE	0.0525731	2.38586e-05	29.8698
	TG	rs72969958	T	G	0.00888	0.0520355	0.00772871	4	155364666	1.66e-11	TRUE	0.00574684	3.64869e-05	45.3299
	TG	rs73001020	T	C	0.0344	-0.100374	0.00382049	19	19418866	3.95e-152	TRUE	8.03042e-25	0.000551181	690.246
	TG	rs73008513	G	A	0.0446	-0.0267985	0.00341464	11	117004112	4.22e-15	TRUE	0.00382744	5.03883e-05	61.5929
	TG	rs73075609	T	C	0.0239	0.0281732	0.00467767	20	5580789	1.71e-09	TRUE	0.0375923	2.90389e-05	36.2754
	TG	rs733760	T	G	0.428	-0.00962233	0.00140844	2	21534298	8.38e-12	TRUE	0.0471266	3.76542e-05	46.6749
	TG	rs745578	A	G	0.245	0.0169094	0.00160211	8	72466324	4.84e-26	TRUE	1.63517e-05	8.89805e-05	111.396
	TG	rs74773964	C	T	0.0184	-0.0437056	0.0051271	11	116649759	1.54e-17	TRUE	0.0329482	5.83135e-05	72.6658
	TG	rs7477945	G	A	0.216	0.0103164	0.00166393	10	33962855	5.65e-10	TRUE	0.104689	3.08276e-05	38.4402
	TG	rs74792494	C	A	0.0229	0.182048	0.00456472	11	116549408	1e-200	TRUE	2.49795e-52	0.00126979	1590.53
	TG	rs748483	G	A	0.113	0.0142532	0.00215853	4	952409	4.02e-11	TRUE	0.0310122	3.49864e-05	43.6021
	TG	rs75318540	T	C	0.0215	-0.0441095	0.00471993	11	116683862	9.16e-21	TRUE	0.000156875	6.98991e-05	87.3358
	TG	rs75479205	G	A	0.191	-0.0113	0.00175772	6	7255610	1.29e-10	FALSE	0.406829	3.35133e-05	41.3292
	TG	rs75609851	A	G	0.00939	-0.204999	0.00722291	8	19871080	3.39e-177	TRUE	3.19192e-22	0.000647002	805.524
	TG	rs75679663	A	C	0.00881	-0.0963168	0.00734363	17	4667972	2.68e-39	TRUE	3.23047e-05	0.000138206	172.021
	TG	rs75735512	G	A	0.0463	0.027111	0.00337272	15	57047196	9.11e-16	TRUE	0.127879	5.16167e-05	64.6145
	TG	rs76075198	T	C	0.0222	0.0451768	0.00465381	19	45179631	2.8e-22	TRUE	0.00147717	7.53551e-05	94.2352
	TG	rs76186034	T	G	0.195	0.00965296	0.00175141	14	29834090	3.56e-08	TRUE	0.102043	2.42428e-05	30.377
	TG	rs7639752	A	G	0.493	0.00874018	0.00137486	3	195973244	2.06e-10	TRUE	0.308173	3.23001e-05	40.4132
	TG	rs76517460	A	G	0.0224	-0.0306847	0.00478925	11	116500411	1.48e-10	TRUE	0.244696	3.28847e-05	41.0495
	TG	rs7684939	A	G	0.483	-0.00935312	0.00138532	4	55509189	1.46e-11	TRUE	0.00831521	3.6776e-05	45.584
	TG	rs7696969	T	G	0.368	0.0118988	0.00142473	4	143326714	6.73e-17	TRUE	0.0048146	5.58261e-05	69.7494
	TG	rs77172747	A	G	0.03	-0.0227781	0.00399067	16	67605125	1.14e-08	FALSE	0.156023	2.60551e-05	32.5794
	TG	rs77542162	G	A	0.0195	-0.0487845	0.00503214	17	67081278	3.18e-22	TRUE	0.00326186	7.5435e-05	93.9848
	TG	rs77697917	T	C	0.028	0.154336	0.00424394	17	41840849	1e-200	TRUE	3.20159e-42	0.00105887	1322.5
	TG	rs77772149	G	A	0.0613	-0.0165755	0.00288197	1	174046339	8.85e-09	FALSE	0.63241	2.64211e-05	33.0791
	TG	rs77852530	C	A	0.0539	-0.0322853	0.00318223	11	116859675	3.47e-24	TRUE	0.000115214	8.43473e-05	102.931
	TG	rs77960347	G	A	0.0125	0.0353954	0.00611911	18	47109955	7.28e-09	FALSE	0.951166	2.67864e-05	33.4593
	TG	rs78058190	A	G	0.0524	0.0766795	0.00354486	2	219699999	9.14e-104	TRUE	4.03799e-13	0.000382125	467.907
	TG	rs7808446	T	G	0.246	0.0160134	0.00160227	7	150214465	1.62e-23	TRUE	0.00520116	7.99433e-05	99.8838
	TG	rs7830852	G	A	0.226	0.0115959	0.00164029	8	106415088	1.56e-12	TRUE	0.0300764	3.99186e-05	49.9766
	TG	rs783086	G	A	0.454	-0.00832815	0.00137653	6	111561713	1.45e-09	TRUE	0.0280655	2.93373e-05	36.6037
	TG	rs7856817	A	G	0.173	0.0143397	0.00181258	9	1054587	2.55e-15	TRUE	0.0141993	4.99886e-05	62.5871
	TG	rs78980904	C	T	0.233	-0.06151	0.00164851	2	21121464	1e-200	TRUE	1.97166e-52	0.00111092	1392.22
	TG	rs79153732	T	C	0.0176	0.0749995	0.0052248	8	19662937	9.98e-47	TRUE	1.43202e-08	0.000164967	206.052
	TG	rs7927024	C	T	0.0236	-0.0440848	0.00499203	11	116945738	1.04e-18	TRUE	0.111895	6.25977e-05	77.9871
	TG	rs79287178	A	G	0.0293	0.0601879	0.00421697	3	172294500	3.23e-46	TRUE	2.33773e-06	0.00016322	203.712
	TG	rs79395356	G	T	0.248	-0.0248319	0.00161568	12	57738600	2.63e-53	TRUE	1.84117e-07	0.00019386	236.216
	TG	rs79639690	C	T	0.0458	0.0236798	0.00332228	2	227605895	1.02e-12	TRUE	0.00723681	4.06489e-05	50.8022
	TG	rs79719909	G	A	0.204	-0.0197115	0.00172289	12	20474706	2.61e-30	TRUE	0.00447018	0.000104963	130.895
	TG	rs79760705	T	G	0.11	0.0258967	0.00218663	5	53298716	2.33e-32	TRUE	0.000327138	0.00011202	140.261
	TG	rs79833227	A	C	0.176	0.0295069	0.00182043	20	44446643	4.37e-59	TRUE	3.05984e-07	0.000209751	262.723
	TG	rs8066617	G	A	0.356	-0.00938102	0.00146268	17	55210713	1.42e-10	TRUE	0.00781148	3.35088e-05	41.134
	TG	rs8083730	A	G	0.0824	-0.0185654	0.00247896	18	293519	6.93e-14	TRUE	0.178708	4.48739e-05	56.0879
	TG	rs832540	G	A	0.359	0.0117558	0.0014362	5	56199202	2.72e-16	TRUE	0.0193751	5.35127e-05	66.9999
	TG	rs855918	A	G	0.377	0.00887805	0.00143704	7	149196533	6.49e-10	TRUE	0.55788	3.07935e-05	38.1678
	TG	rs868933	T	G	0.247	-0.0108718	0.00161384	2	20370926	1.62e-11	TRUE	0.0755475	3.639e-05	45.3818
	TG	rs898969	A	G	0.293	0.0175552	0.00152094	16	81518544	8.07e-31	TRUE	9.14425e-05	0.000107223	133.225
	TG	rs9297994	G	A	0.338	0.023235	0.00144664	8	59392324	4.76e-58	TRUE	4.51375e-10	0.000206162	257.967
	TG	rs9450316	T	C	0.392	0.0115507	0.00152154	6	86408836	3.16e-14	TRUE	0.0018079	5.21189e-05	57.6301
	TG	rs9461755	A	G	0.0465	0.0755246	0.0034645	6	32441046	2.34e-105	TRUE	2.77806e-13	0.000411852	475.22
	TG	rs9496567	A	G	0.236	-0.0120741	0.00162318	6	100602753	1.02e-13	FALSE	0.695602	4.41945e-05	55.3319
	TG	rs954019	A	G	0.351	0.00868365	0.00143329	18	42598588	1.37e-09	TRUE	0.196517	2.93075e-05	36.7059
	TG	rs9604570	G	A	0.181	-0.0225405	0.00181344	13	114631940	1.8e-35	TRUE	8.54733e-06	0.000123424	154.497
	TG	rs9650069	T	C	0.308	-0.0092799	0.00149756	8	118204020	5.77e-10	TRUE	0.0262956	3.06852e-05	38.3988
	TG	rs9680376	G	A	0.471	-0.00823002	0.00141859	21	46583406	6.57e-09	TRUE	0.0410506	2.72516e-05	33.6579
	TG	rs97384	T	C	0.378	0.0464607	0.00143866	11	61624181	1e-200	TRUE	7.49133e-36	0.000847441	1042.93
	TG	rs9817452	T	G	0.383	-0.0178823	0.00142784	3	156795414	5.52e-36	TRUE	0.0166391	0.000126457	156.851
	TG	rs9823748	A	G	0.473	-0.0116055	0.00137934	3	4765955	3.97e-17	FALSE	0.735322	5.6988e-05	70.792
	TG	rs9828193	G	A	0.176	0.0130017	0.00182061	3	66841702	9.24e-13	TRUE	0.0285239	4.07359e-05	50.9995
	TG	rs9987289	A	G	0.0917	0.0159733	0.00236201	8	9183358	1.36e-11	TRUE	0.140516	3.65272e-05	45.7325
	Lp(a)	rs10455872	G	A	0.071668	1.4167	0.0046295	6	161010118	1e-200	TRUE	0	0.254789	93645
	Lp(a)	rs1065853	T	G	0.078834	-0.10879	0.0050072	19	45413233	1.40929e-104	TRUE	2.26374e-44	0.0017205	472.047
	Lp(a)	rs1086567	A	G	0.62565	0.041831	0.0027929	6	160606341	1.08118e-50	TRUE	2.15555e-23	0.00081836	224.328
	Lp(a)	rs116850263	C	T	0.0043942	0.34595	0.021294	6	161029670	2.51189e-59	TRUE	2.33635e-25	0.000962738	263.942
	Lp(a)	rs117648937	T	C	0.012423	-0.17067	0.012891	6	160628128	5.33089e-40	TRUE	6.89382e-20	0.000639555	175.282
	Lp(a)	rs117733303	G	A	0.0083134	0.6552	0.014811	6	160922870	1e-200	TRUE	4.74027e-183	0.00709417	1956.93
	Lp(a)	rs117857195	T	G	0.023342	-0.50751	0.009601	6	161080457	1e-200	TRUE	1.18823e-293	0.0100986	2794.17
	Lp(a)	rs12179053	T	C	0.25948	-0.12468	0.0030714	6	160711566	1e-200	TRUE	1.50556e-171	0.0059804	1647.85
	Lp(a)	rs12446515	T	C	0.32362	-0.024071	0.0028945	16	56987015	9.14324e-17	TRUE	3.38963e-08	0.000252433	69.1573
	Lp(a)	rs143368848	G	A	0.018145	-0.28128	0.010623	6	161290860	2.67917e-154	TRUE	2.35076e-75	0.00255322	701.1
	Lp(a)	rs145220053	A	G	0.022414	-0.055492	0.0092871	6	161263633	2.30038e-09	TRUE	0.000540978	0.000130334	35.7024
	Lp(a)	rs146534110	T	G	0.012612	0.45208	0.012068	6	160578069	1e-200	TRUE	1.03134e-147	0.00509747	1403.32
	Lp(a)	rs149210101	A	C	0.019475	-0.34584	0.01002	6	160762506	1e-200	TRUE	4.46318e-115	0.00433056	1191.27
	Lp(a)	rs184158723	A	G	0.018569	0.30507	0.0099948	6	160032437	1e-200	TRUE	2.78143e-98	0.00338993	931.639
	Lp(a)	rs190412859	A	G	0.027391	-0.32673	0.0083735	6	160710480	1e-200	TRUE	1.61552e-162	0.00552804	1522.51
	Lp(a)	rs3127580	T	C	0.15747	0.40905	0.0036443	6	160710851	1e-200	TRUE	0	0.0439752	12598.6
	Lp(a)	rs35351535	G	A	0.0419	-0.19158	0.0068388	6	160794429	1.91426e-172	TRUE	1.54754e-80	0.00285701	784.761
	Lp(a)	rs73596816	A	G	0.035207	0.74988	0.0072056	6	161017363	1e-200	TRUE	0	0.0380378	10830.3
	Lp(a)	rs8178824	T	C	0.029771	0.05347	0.0079641	17	64224775	1.89889e-11	TRUE	0.072236	0.000164547	45.0758
	Lp(a)	rs9355328	C	T	0.974544	0.17571	0.0087043	6	161447300	1.48184e-90	TRUE	1.45691e-38	0.00148557	407.495
	Lp(a)	rs9456544	T	C	0.022039	-0.18643	0.0092841	6	160908853	1.27585e-89	TRUE	1.29721e-42	0.00147003	403.226
Nielsen	LDL-C	rs10109824	T	G	0.291	0.00869399	0.00153324	8	9235228	1.43e-08	TRUE	0.00242931	2.62e-05	32.1527
	LDL-C	rs1014283	A	C	0.183	-0.0136301	0.00179818	7	87076587	3.46e-14	TRUE	7.68e-07	4.67e-05	57.4554
	LDL-C	rs10184673	G	A	0.405	0.0220445	0.00142603	2	169827796	6.6e-54	TRUE	2.24e-22	0.000194063	238.97
	LDL-C	rs10193634	C	A	0.39	-0.0115623	0.00144679	2	64933985	1.33e-15	TRUE	0.000444333	5.24e-05	63.867
	LDL-C	rs10272002	G	A	0.21	-0.0223057	0.00171399	7	1047615	1.02e-38	TRUE	1.58e-16	0.000138294	169.361
	LDL-C	rs1037117	A	G	0.253	-0.0099077	0.00162522	15	102068658	1.09e-09	TRUE	0.00101559	3.09e-05	37.1638
	LDL-C	rs10410076	A	G	0.207	0.00935325	0.00170711	19	46426782	4.28e-08	TRUE	0.000660821	2.44e-05	30.0194
	LDL-C	rs10419086	G	A	0.0451	-0.0514735	0.00341477	19	45450852	2.41e-51	TRUE	1.01e-23	0.000184996	227.219
	LDL-C	rs10438978	T	C	0.18	-0.0177685	0.0018146	18	47158186	1.22e-22	TRUE	1.54e-07	7.79e-05	95.8824
	LDL-C	rs10495907	A	G	0.138	0.030892	0.00201777	2	43998726	6.56e-53	TRUE	6.03e-21	0.000190334	234.395
	LDL-C	rs10753556	A	G	0.126	-0.0122229	0.00209345	1	23732762	5.26e-09	TRUE	0.00153081	2.77e-05	34.0897
	LDL-C	rs1077835	G	A	0.216	0.0128792	0.00168342	15	58723426	2e-14	TRUE	2.46e-07	4.77e-05	58.5318
	LDL-C	rs10797853	A	G	0.416	0.0088663	0.00145796	1	183104944	1.19e-09	TRUE	4.95e-05	3.05e-05	36.9822
	LDL-C	rs10832956	T	C	0.272	-0.0208132	0.00155842	11	18645668	1.1e-40	TRUE	1.09e-17	0.000145246	178.364
	LDL-C	rs10858093	T	C	0.0265	0.0443277	0.00473215	1	109949756	7.44e-21	TRUE	8.47e-09	7.19e-05	87.7471
	LDL-C	rs10903129	A	G	0.452	-0.0258481	0.00138909	1	25768937	2.77e-77	TRUE	1.53e-29	0.000281142	346.255
	LDL-C	rs1115535	C	T	0.263	0.00956209	0.00161704	20	47590564	3.35e-09	TRUE	0.00019899	2.86e-05	34.9674
	LDL-C	rs1116262	A	G	0.0149	0.116954	0.00588538	6	160470880	7.12e-88	TRUE	5.1e-33	0.000321735	394.894
	LDL-C	rs11167778	T	C	0.107	0.0218031	0.00225008	5	141888881	3.33e-22	TRUE	1.63e-08	7.63e-05	93.8944
	LDL-C	rs111949673	G	A	0.17	0.0136081	0.00201266	7	75823948	1.37e-11	TRUE	0.000355059	4.16e-05	45.7144
	LDL-C	rs11206517	G	T	0.0371	0.0888589	0.00371072	1	55526428	1e-126	TRUE	1.41e-56	0.000465527	573.436
	LDL-C	rs11207972	G	A	0.342	-0.0401432	0.0014634	1	62930224	1.16e-165	TRUE	1.03e-64	0.000610776	752.484
	LDL-C	rs112244600	T	C	0.0511	0.0301192	0.00356446	21	33086058	2.92e-17	TRUE	3.97e-08	6.66e-05	71.4001
	LDL-C	rs1123571	A	G	0.469	-0.0109643	0.00142323	1	2326009	1.32e-14	TRUE	7.86e-07	4.96e-05	59.3487
	LDL-C	rs112403212	T	C	0.14	0.0212147	0.0020494	12	125303254	4.11e-25	TRUE	2.55e-09	9.05e-05	107.157
	LDL-C	rs112430106	G	A	0.0244	-0.0279708	0.0044096	4	100435359	2.25e-10	TRUE	0.0010895	3.27e-05	40.2356
	LDL-C	rs112968142	G	A	0.0608	0.0187813	0.00301062	6	31376440	4.42e-10	TRUE	8.04e-05	3.36e-05	38.9169
	LDL-C	rs113457017	G	A	0.0731	0.0746424	0.00269151	2	21372014	2.83e-169	TRUE	3.84e-78	0.000624267	769.092
	LDL-C	rs113867958	T	C	0.0203	0.0702884	0.0048811	11	126219188	5.17e-47	TRUE	8.27e-15	0.000168513	207.363
	LDL-C	rs115383270	A	G	0.0734	0.0193347	0.00274973	1	161531340	2.04e-12	TRUE	0.000134766	4.15e-05	49.4418
	LDL-C	rs11601507	A	C	0.07	0.0404129	0.00317615	11	5701074	4.36e-37	TRUE	3e-19	0.000192316	161.896
	LDL-C	rs11621792	T	C	0.449	0.0219774	0.00142294	14	24871926	8.14e-54	TRUE	1.22e-22	0.000196284	238.55
	LDL-C	rs11648003	G	A	0.225	0.0515795	0.00166854	16	72052348	1e-200	TRUE	2.56e-87	0.00077831	955.609
	LDL-C	rs11719535	C	T	0.244	-0.0118243	0.00163478	3	125087678	4.73e-13	TRUE	0.0176713	4.28e-05	52.3156
	LDL-C	rs11753995	A	G	0.167	0.0396553	0.0018574	6	160575366	3.91e-101	TRUE	8.22e-43	0.000370081	455.817
	LDL-C	rs117765227	T	C	0.0294	-0.031086	0.00415197	17	26853356	7.04e-14	TRUE	3.51e-05	4.56e-05	56.0558
	LDL-C	rs11787335	T	C	0.355	0.0231214	0.00146651	8	145044104	5.31e-56	TRUE	6.58e-18	0.000203427	248.575
	LDL-C	rs11789603	T	C	0.101	0.0235557	0.00232397	9	107647019	3.83e-24	TRUE	8.24e-09	8.35e-05	102.738
	LDL-C	rs11887443	T	G	0.263	-0.0124671	0.00175824	2	85879041	1.33e-12	TRUE	6.11e-06	4.68e-05	50.2775
	LDL-C	rs12051817	G	A	0.425	0.00773911	0.00140774	17	78325943	3.85e-08	TRUE	0.00028244	2.47e-05	30.2229
	LDL-C	rs12062930	T	C	0.383	-0.00884069	0.00145923	1	54840006	1.37e-09	TRUE	6.55e-05	3.01e-05	36.7049
	LDL-C	rs12094989	T	C	0.215	-0.0129269	0.00169858	1	26848386	2.73e-14	TRUE	2.23e-05	4.72e-05	57.9183
	LDL-C	rs12114596	T	C	0.347	0.0117407	0.00161291	8	61518399	3.36e-13	TRUE	1.51e-06	5e-05	52.9867
	LDL-C	rs12138866	G	A	0.0396	-0.0240069	0.00365594	1	224432260	5.15e-11	TRUE	0.000186234	3.59e-05	43.1195
	LDL-C	rs12208357	T	C	0.0696	0.0644647	0.00269768	6	160543148	3.34e-126	TRUE	2.59e-53	0.000463569	571.035
	LDL-C	rs12271333	C	A	0.134	0.0164797	0.00203348	11	5690691	5.31e-16	TRUE	2.96e-07	5.34e-05	65.6777
	LDL-C	rs12303671	G	T	0.337	-0.0099528	0.00148509	12	124492610	2.06e-11	TRUE	0.298399	3.68e-05	44.9143
	LDL-C	rs12320328	G	A	0.0827	-0.0269032	0.00252687	12	25408464	1.8e-26	TRUE	1.21e-10	9.21e-05	113.355
	LDL-C	rs12327715	A	G	0.0927	-0.109598	0.002712	19	45304061	1e-200	TRUE	1.06e-175	0.00156093	1633.15
	LDL-C	rs12445804	A	G	0.0763	0.0325513	0.00267884	16	11706100	5.65e-34	TRUE	5.67e-14	0.000120718	147.653
	LDL-C	rs12451056	T	C	0.144	-0.018873	0.0019604	17	76396188	6.14e-22	TRUE	1.75e-08	7.53e-05	92.6812
	LDL-C	rs12454507	G	A	0.284	0.00992896	0.00159069	18	77825981	4.32e-10	TRUE	0.000238862	3.52e-05	38.9615
	LDL-C	rs12504134	T	C	0.342	-0.00886162	0.00146791	4	39485834	1.57e-09	TRUE	0.000644676	2.96e-05	36.4441
	LDL-C	rs12533280	T	C	0.195	0.0180348	0.00175998	7	36171953	1.22e-24	TRUE	1.64e-09	8.53e-05	105.004
	LDL-C	rs12551960	T	C	0.0786	0.0349877	0.00264871	9	19267440	7.75e-40	TRUE	1.14e-13	0.000141696	174.486
	LDL-C	rs12603290	T	C	0.495	0.0267572	0.00143656	17	45650196	1.98e-77	TRUE	2.22e-29	0.000285307	346.923
	LDL-C	rs12614487	T	C	0.074	-0.026633	0.0026376	2	158434569	5.67e-24	TRUE	3.15e-09	8.28e-05	101.958
	LDL-C	rs12657266	C	T	0.365	-0.0353193	0.00143731	5	156396003	2.44e-133	TRUE	4.09e-60	0.000491563	603.841
	LDL-C	rs12693968	A	G	0.258	0.0212882	0.00159951	2	203302627	2.05e-40	TRUE	5.61e-13	0.000143942	177.135
	LDL-C	rs12750160	T	C	0.00884	-0.305012	0.00786547	1	55674000	1e-200	TRUE	1.07e-145	0.00122823	1503.78
	LDL-C	rs12916839	T	C	0.348	-0.0132111	0.00147193	15	49735665	2.82e-19	TRUE	1.19e-06	6.58e-05	80.5569
	LDL-C	rs12917376	C	T	0.423	-0.0125937	0.00142309	15	75116167	8.79e-19	TRUE	3.04e-07	6.45e-05	78.3143
	LDL-C	rs12928099	A	C	0.296	0.00850031	0.00152985	16	15150505	2.76e-08	TRUE	0.000446852	2.52e-05	30.8725
	LDL-C	rs13076933	G	T	0.257	-0.0245071	0.00159894	3	12327431	5.04e-53	TRUE	7.66e-23	0.000190781	234.919
	LDL-C	rs13301660	T	C	0.27	-0.0156411	0.00156988	9	139340802	2.21e-23	TRUE	3.32e-09	8.16e-05	99.2661
	LDL-C	rs13360569	T	C	0.43	-0.00977922	0.00140806	5	156422887	3.78e-12	TRUE	5.77e-06	3.95e-05	48.2353
	LDL-C	rs13379043	C	T	0.271	-0.0165377	0.00156818	14	74250126	5.31e-26	TRUE	3.87e-11	9.09e-05	111.214
	LDL-C	rs1375131	C	T	0.313	0.0195868	0.00172675	2	135954797	8.02e-30	TRUE	4.51e-10	0.000118327	128.667
	LDL-C	rs138143871	G	A	0.014	0.0428584	0.00666818	1	109936430	1.3e-10	TRUE	0.000910643	3.38e-05	41.3101
	LDL-C	rs138318448	A	G	0.0525	-0.14505	0.00346568	19	11283516	1e-200	TRUE	4.63e-171	0.00144089	1751.69
	LDL-C	rs138352	T	G	0.346	0.0137988	0.00147717	22	41268925	9.51e-21	TRUE	6.17e-09	7.11e-05	87.2612
	LDL-C	rs138377780	T	C	0.0185	0.038831	0.0055385	1	110004079	2.36e-12	TRUE	0.000162172	4.01e-05	49.1555
	LDL-C	rs139524394	T	C	0.0101	0.0639692	0.00732382	11	116624922	2.45e-18	TRUE	4.62e-08	6.26e-05	76.2897
	LDL-C	rs140959139	A	G	0.00973	-0.0873551	0.00759539	19	44781718	1.3e-30	TRUE	1.33e-13	0.000108274	132.274
	LDL-C	rs140965804	A	G	0.00453	0.0613751	0.0111046	19	45112769	3.26e-08	TRUE	0.000502202	2.52e-05	30.5477
	LDL-C	rs142053823	T	C	0.00849	-0.0715303	0.00911194	8	29201437	4.15e-15	TRUE	3.62e-06	5.65e-05	61.6251
	LDL-C	rs143674704	G	A	0.0172	0.0798394	0.00556293	19	45458466	1.03e-46	TRUE	1.64e-21	0.000168198	205.981
	LDL-C	rs145467679	C	T	0.00843	0.0608044	0.00783228	19	58308789	8.27e-15	TRUE	1.47e-06	4.95e-05	60.2688
	LDL-C	rs146194062	T	C	0.0117	-0.0701631	0.00704105	3	12271911	2.17e-23	TRUE	1.33e-11	9.29e-05	99.2983
	LDL-C	rs146763006	G	A	0.0114	-0.0469502	0.00700078	1	55552754	1.99e-11	TRUE	0.000298441	3.67e-05	44.9761
	LDL-C	rs148742777	C	T	0.0107	0.0622189	0.00743221	1	55647559	5.69e-17	TRUE	6.29e-06	6.34e-05	70.0822
	LDL-C	rs1497406	A	G	0.416	-0.0136287	0.00141025	1	16505320	4.29e-22	TRUE	1.25e-10	7.62e-05	93.3933
	LDL-C	rs150474434	A	G	0.0949	-0.0423421	0.00238341	2	118845121	1.31e-70	TRUE	2.73e-29	0.000256281	315.607
	LDL-C	rs1515565	A	G	0.482	-0.00927654	0.00139218	12	92818786	2.68e-11	TRUE	0.000365321	3.64e-05	44.3998
	LDL-C	rs1531022	A	G	0.472	0.0121545	0.00153428	4	69532128	2.34e-15	TRUE	2.3e-07	5.6e-05	62.7573
	LDL-C	rs1532085	A	G	0.386	0.0106346	0.00141692	15	58683366	6.12e-14	TRUE	0.000801084	4.58e-05	56.3315
	LDL-C	rs1536464	C	T	0.456	-0.0105459	0.00143337	12	100836797	1.88e-13	TRUE	0.000143994	4.55e-05	54.1315
	LDL-C	rs1545620	G	T	0.396	0.00775544	0.00142014	19	17303774	4.73e-08	TRUE	0.00692578	2.44e-05	29.8229
	LDL-C	rs1556857	C	T	0.407	-0.0168848	0.00140839	6	116325559	4.07e-33	TRUE	7.14e-14	0.000116721	143.729
	LDL-C	rs1571791	T	C	0.38	0.0138569	0.00143531	9	78729213	4.71e-22	TRUE	1.51e-09	7.59e-05	93.2052
	LDL-C	rs162900	T	C	0.227	0.0120042	0.00165778	5	131618599	4.45e-13	TRUE	2.39e-05	4.26e-05	52.4339
	LDL-C	rs1647276	T	C	0.398	-0.0105112	0.00141882	2	27688601	1.28e-13	TRUE	5.97e-06	4.46e-05	54.8844
	LDL-C	rs1689801	A	G	0.325	0.0144266	0.00147894	1	182165484	1.76e-22	TRUE	2.19e-10	7.73e-05	95.1538
	LDL-C	rs1702322	C	T	0.213	0.00966304	0.00176635	12	124922325	4.48e-08	TRUE	0.00107133	2.49e-05	29.9277
	LDL-C	rs17036094	C	A	0.0117	-0.114341	0.00641661	1	109834940	4.99e-71	TRUE	2.46e-28	0.000258577	317.535
	LDL-C	rs17050272	A	G	0.421	-0.0228383	0.00144725	2	121306440	4.24e-56	TRUE	1.44e-25	0.000209845	249.023
	LDL-C	rs17101394	A	G	0.16	0.0153532	0.00190294	14	64232386	7.14e-16	TRUE	3.6e-05	5.31e-05	65.0949
	LDL-C	rs1718860	G	A	0.267	0.00955855	0.00157016	4	57949517	1.15e-09	TRUE	0.000747068	3.01e-05	37.0592
	LDL-C	rs17248734	G	T	0.0197	-0.0602976	0.00539181	19	11198755	4.93e-29	TRUE	1.67e-13	0.000102594	125.063
	LDL-C	rs17414716	G	A	0.00767	-0.344207	0.00822887	1	55759138	1e-200	TRUE	5.47e-176	0.00143733	1749.68
	LDL-C	rs17425376	T	C	0.104	0.0149335	0.0022689	2	44327351	4.65e-11	TRUE	2.15e-05	3.52e-05	43.3203
	LDL-C	rs17532490	A	G	0.0816	-0.0173867	0.00256258	13	41683061	1.16e-11	TRUE	0.00164808	3.74e-05	46.034
	LDL-C	rs17605615	A	G	0.394	0.00981993	0.00142471	4	87996745	5.48e-12	TRUE	0.000201685	3.86e-05	47.5076
	LDL-C	rs17649030	C	T	0.0714	0.0348889	0.00266187	5	74984029	3.01e-39	TRUE	6.55e-12	0.000139505	171.791
	LDL-C	rs17725246	C	T	0.195	0.0427777	0.00178857	7	44581986	2.03e-126	TRUE	2.63e-54	0.0004768	572.035
	LDL-C	rs17776811	A	C	0.397	0.00937185	0.00141889	14	90066451	3.97e-11	TRUE	1.87e-05	3.56e-05	43.6267
	LDL-C	rs1782651	T	C	0.312	0.00919204	0.00161529	10	81076477	1.27e-08	TRUE	0.005603	2.81e-05	32.3834
	LDL-C	rs1801689	C	A	0.0261	0.0908315	0.00428983	17	64210580	1.67e-99	TRUE	2.44e-33	0.000365941	448.324
	LDL-C	rs187429064	G	A	0.0117	-0.160458	0.00693095	19	19380513	1.42e-118	TRUE	1.01e-45	0.000448898	535.965
	LDL-C	rs1888822	T	G	0.179	0.0135839	0.00181486	6	35183149	7.16e-14	TRUE	8.88e-06	4.6e-05	56.0224
	LDL-C	rs191243200	A	G	0.0124	0.0659497	0.0063515	2	44090361	2.95e-25	TRUE	4.69e-08	8.8e-05	107.813
	LDL-C	rs1963676	C	T	0.424	-0.0143783	0.00143027	21	40709960	8.92e-24	TRUE	1.43e-06	8.28e-05	101.06
	LDL-C	rs1992172	G	A	0.194	0.019503	0.00175889	2	109093836	1.43e-28	TRUE	3.24e-12	9.98e-05	122.949
	LDL-C	rs1997833	C	T	0.285	0.025319	0.00155813	20	39690342	2.25e-59	TRUE	8.74e-28	0.000216273	264.049
	LDL-C	rs2007946	G	A	0.279	0.011914	0.00159937	22	18481510	9.39e-14	TRUE	1.58e-06	4.65e-05	55.4902
	LDL-C	rs2034796	A	G	0.437	0.00792348	0.00141491	4	15112878	2.14e-08	TRUE	0.0018683	2.57e-05	31.3598
	LDL-C	rs2063724	C	T	0.173	-0.0114095	0.00185542	11	78133077	7.78e-10	TRUE	0.016161	3.08e-05	37.8136
	LDL-C	rs2066714	C	T	0.124	0.0190072	0.00209648	9	107586753	1.23e-19	TRUE	6.09e-06	6.71e-05	82.1967
	LDL-C	rs2068888	A	G	0.451	-0.0180327	0.00139568	10	94839642	3.45e-38	TRUE	4.58e-13	0.000136792	166.936
	LDL-C	rs208432	C	T	0.386	0.0106618	0.00143212	13	33122007	9.71e-14	TRUE	0.00026968	4.52e-05	55.4245
	LDL-C	rs2207132	A	G	0.0329	0.124182	0.00410721	20	39142516	1e-200	TRUE	8.12e-88	0.000746537	914.161
	LDL-C	rs2235215	C	T	0.321	-0.0318004	0.00148636	6	16131156	1.49e-101	TRUE	2.18e-42	0.000371882	457.737
	LDL-C	rs2247139	A	G	0.132	0.0132285	0.00204579	12	122380274	1e-10	TRUE	0.0045502	3.4e-05	41.8118
	LDL-C	rs2301179	A	G	0.492	-0.0158997	0.00139539	10	118404620	4.46e-30	TRUE	7.77e-14	0.00010573	129.833
	LDL-C	rs2382819	T	G	0.41	0.00824232	0.00143154	2	219155909	8.53e-09	TRUE	0.00370112	2.72e-05	33.1506
	LDL-C	rs2391159	T	C	0.207	-0.0234181	0.00171891	1	92971951	2.89e-42	TRUE	1.34e-16	0.000150729	185.608
	LDL-C	rs240783	T	C	0.414	0.0116015	0.00141737	6	100968737	2.72e-16	TRUE	5.16e-07	5.46e-05	66.9979
	LDL-C	rs247617	A	C	0.321	-0.0366691	0.00148161	16	56990716	3.14e-135	TRUE	4.66e-55	0.000497575	612.537
	LDL-C	rs2594205	A	G	0.122	0.012694	0.00215727	3	127254061	4e-09	TRUE	0.00146789	2.84e-05	34.6248
	LDL-C	rs2618566	G	T	0.339	0.040212	0.00151102	20	17844684	4.87e-156	TRUE	1.39e-63	0.000600343	708.223
	LDL-C	rs263423	A	G	0.201	-0.0106027	0.00175555	10	8089033	1.55e-09	TRUE	0.000269176	3.01e-05	36.4759
	LDL-C	rs2642438	A	G	0.294	-0.0268921	0.00152599	1	220970028	1.65e-69	TRUE	5.47e-32	0.000254904	310.56
	LDL-C	rs272441	A	G	0.0899	0.0137103	0.00245056	5	179301260	2.21e-08	TRUE	0.0281107	2.58e-05	31.3013
	LDL-C	rs2737218	C	T	0.217	-0.0223985	0.00169743	8	116631278	9.31e-40	TRUE	1.58e-11	0.000141398	174.122
	LDL-C	rs2740488	C	A	0.261	-0.0249217	0.00158221	9	107661742	6.74e-56	TRUE	9.18e-22	0.00020156	248.1
	LDL-C	rs2792751	T	C	0.281	0.023866	0.00153005	10	113940329	7.49e-55	TRUE	2.15e-24	0.000197696	243.303
	LDL-C	rs283811	G	A	0.218	0.0693882	0.00186437	19	45388500	1e-200	TRUE	3.55e-148	0.00130516	1385.18
	LDL-C	rs2840354	T	C	0.191	0.011566	0.00177873	18	9545961	7.91e-11	TRUE	0.00018371	3.44e-05	42.281
	LDL-C	rs28615248	C	T	0.196	0.0244134	0.00175688	8	55451193	6.71e-44	TRUE	1.17e-17	0.000156912	193.095
	LDL-C	rs28650790	T	C	0.181	0.0159571	0.00179212	5	55861464	5.39e-19	TRUE	2.55e-08	6.44e-05	79.2817
	LDL-C	rs2928625	A	G	0.362	-0.0111305	0.00146172	8	6577535	2.64e-14	TRUE	3.18e-07	4.76e-05	57.9829
	LDL-C	rs3008980	C	T	0.168	-0.0106754	0.00194232	1	45167429	3.88e-08	TRUE	0.00070346	2.46e-05	30.2083
	LDL-C	rs3130968	T	C	0.145	-0.011729	0.00206382	6	31065071	1.32e-08	TRUE	0.000291198	2.63e-05	32.2981
	LDL-C	rs34210137	G	A	0.408	0.00925659	0.00160299	2	144154917	7.71e-09	TRUE	5.53e-05	3.24e-05	33.3457
	LDL-C	rs34226460	T	C	0.194	0.0144806	0.00175744	6	52453110	1.73e-16	TRUE	1.16e-05	5.51e-05	67.8909
	LDL-C	rs34707604	C	T	0.248	0.0317679	0.00186917	4	69491456	8.83e-65	TRUE	5.85e-29	0.000255578	288.854
	LDL-C	rs34752362	A	G	0.443	-0.00964234	0.00141299	14	75232306	8.85e-12	TRUE	7.66e-05	3.81e-05	46.5678
	LDL-C	rs34827707	A	G	0.0241	-0.2923	0.00488162	19	45541782	1e-200	TRUE	0	0.00291773	3585.33
	LDL-C	rs35081008	T	C	0.155	-0.0308607	0.0019307	19	58662235	1.65e-57	TRUE	1.84e-23	0.000207468	255.494
	LDL-C	rs35122881	T	C	0.124	0.0431087	0.00216927	6	32663677	7.05e-88	TRUE	3.05e-34	0.000324087	394.913
	LDL-C	rs35206901	G	A	0.185	-0.0390528	0.00177995	2	44097360	1.07e-106	TRUE	3.75e-43	0.000390818	481.38
	LDL-C	rs35456421	T	C	0.102	-0.0180799	0.00232547	2	28288020	7.56e-15	TRUE	0.000131673	4.91e-05	60.4463
	LDL-C	rs36025723	T	C	0.125	-0.0148288	0.00211254	1	235106914	2.23e-12	TRUE	3.77e-06	4e-05	49.2721
	LDL-C	rs374459115	A	G	0.0172	0.068345	0.006762	1	55489968	5.13e-24	TRUE	2.41e-10	9.46e-05	102.156
	LDL-C	rs3746337	T	C	0.492	0.0102564	0.00141461	20	25208272	4.16e-13	TRUE	6.5e-06	4.3e-05	52.5673
	LDL-C	rs3780181	G	A	0.0696	-0.0358747	0.0027624	9	2640759	1.45e-38	TRUE	3.77e-18	0.00013697	168.656
	LDL-C	rs3814365	T	C	0.443	-0.0137336	0.00141565	2	204305093	2.98e-22	TRUE	2.4e-09	7.7e-05	94.1144
	LDL-C	rs3820897	T	C	0.192	0.0159195	0.00176923	2	3642361	2.3e-19	TRUE	5.23e-09	6.66e-05	80.9635
	LDL-C	rs3935011	C	T	0.48	0.00893719	0.00140019	1	246891269	1.74e-10	TRUE	1.77e-05	3.32e-05	40.7406
	LDL-C	rs400824	T	C	0.29	0.0103308	0.00154869	8	81357702	2.55e-11	TRUE	0.00453815	3.61e-05	44.4978
	LDL-C	rs402348	G	T	0.205	-0.0111643	0.00174531	18	61034420	1.59e-10	TRUE	0.00491853	3.33e-05	40.9183
	LDL-C	rs4234798	T	G	0.39	-0.0110259	0.00141946	4	7219933	7.99e-15	TRUE	2.72e-07	4.92e-05	60.3366
	LDL-C	rs4252185	C	T	0.0855	0.0890101	0.0025909	6	161123451	1e-200	TRUE	1.7e-98	0.00096234	1180.26
	LDL-C	rs4253766	T	C	0.107	0.0137636	0.00224362	22	46623905	8.54e-10	TRUE	0.00321241	3.06e-05	37.6326
	LDL-C	rs4671050	T	G	0.32	-0.0223969	0.0015036	2	62988169	3.52e-50	TRUE	3.91e-17	0.0001803	221.876
	LDL-C	rs4683440	A	G	0.465	0.00923587	0.00140993	3	142669479	5.73e-11	TRUE	1.08e-05	3.55e-05	42.9101
	LDL-C	rs4946713	A	C	0.447	-0.0112055	0.00139973	6	106374015	1.19e-15	TRUE	7.69e-08	5.22e-05	64.0875
	LDL-C	rs523096	G	A	0.443	0.00854203	0.00140807	9	22019129	1.31e-09	TRUE	4.18e-05	3.02e-05	36.8021
	LDL-C	rs543650	T	G	0.401	0.00796855	0.00145855	6	152110943	4.67e-08	TRUE	0.00223392	2.47e-05	29.848
	LDL-C	rs553427	C	T	0.473	-0.0403134	0.00140727	1	234852760	1.77e-180	TRUE	1.38e-72	0.000667902	820.622
	LDL-C	rs55660224	T	C	0.082	-0.0882372	0.00252358	1	109839400	1e-200	TRUE	8.83e-122	0.000992062	1222.56
	LDL-C	rs55696093	G	A	0.211	0.0382032	0.0017054	7	21605973	3.82e-111	TRUE	1.76e-50	0.000407677	501.818
	LDL-C	rs55714927	T	C	0.189	-0.0349154	0.00183132	17	7080316	4.87e-81	TRUE	5.76e-36	0.000305672	363.5
	LDL-C	rs55732372	A	G	0.0758	0.0173547	0.0026697	3	129314270	8e-11	TRUE	0.000247591	3.44e-05	42.258
	LDL-C	rs55817205	A	G	0.0116	0.0676289	0.00712427	1	55609056	2.25e-21	TRUE	2.09e-09	7.39e-05	90.1121
	LDL-C	rs55869620	T	C	0.0515	-0.0256698	0.0033212	5	72381679	1.08e-14	TRUE	0.0183296	4.98e-05	59.7385
	LDL-C	rs55921103	G	T	0.359	-0.0126185	0.00147847	3	69810294	1.4e-17	TRUE	5.16e-07	5.98e-05	72.8433
	LDL-C	rs55943924	A	G	0.119	-0.0119692	0.00214672	11	134294813	2.47e-08	TRUE	0.000306069	2.53e-05	31.087
	LDL-C	rs55962545	G	A	0.151	-0.0148942	0.00203238	12	51013861	2.33e-13	TRUE	0.000492302	4.52e-05	53.7061
	LDL-C	rs56048141	T	C	0.0173	-0.0566917	0.00558955	19	11317744	3.58e-24	TRUE	5.29e-11	8.4e-05	102.869
	LDL-C	rs56225452	T	C	0.18	0.0171791	0.00180594	19	59024646	1.86e-21	TRUE	2.77e-10	7.38e-05	90.4885
	LDL-C	rs56266464	A	G	0.0615	-0.113748	0.00290807	2	44054991	1e-200	TRUE	6.65e-149	0.00124106	1529.95
	LDL-C	rs564449	T	G	0.115	0.0267236	0.00218062	7	100321138	1.58e-34	TRUE	2.56e-10	0.000123206	150.186
	LDL-C	rs5755688	A	G	0.359	0.0136768	0.00145715	22	35685048	6.23e-21	TRUE	9.4e-07	7.23e-05	88.0967
	LDL-C	rs577721086	C	T	0.0523	0.0232827	0.00319092	6	127440047	2.95e-13	TRUE	0.000142726	4.34e-05	53.2395
	LDL-C	rs58785764	A	C	0.463	-0.0112454	0.00148381	8	74890569	3.49e-14	TRUE	1.32e-06	5.21e-05	57.4371
	LDL-C	rs6031587	T	C	0.0733	-0.0206165	0.00274849	20	43038249	6.33e-14	TRUE	3.57e-06	4.62e-05	56.2653
	LDL-C	rs6060491	T	C	0.124	-0.0301101	0.00210738	20	34175100	2.6e-46	TRUE	2.65e-14	0.000165885	204.145
	LDL-C	rs60847460	T	C	0.14	-0.0181506	0.00198944	10	113983758	7.28e-20	TRUE	1.86e-07	6.77e-05	83.2376
	LDL-C	rs61730955	A	G	0.0564	0.016898	0.00303299	7	943868	2.53e-08	TRUE	0.0962955	2.56e-05	31.0404
	LDL-C	rs61906103	G	T	0.0484	0.0373631	0.00321914	11	116547004	3.82e-31	TRUE	7.33e-14	0.00010947	134.712
	LDL-C	rs62070652	T	C	0.266	0.0134136	0.00157535	17	29221277	1.67e-17	TRUE	0.0014176	5.9e-05	72.4996
	LDL-C	rs62363367	C	A	0.0204	-0.0311531	0.00500228	5	75198461	4.73e-10	TRUE	0.0117586	3.16e-05	38.7852
	LDL-C	rs62441849	C	A	0.145	0.0170064	0.00200541	6	139351193	2.25e-17	TRUE	0.000304531	5.84e-05	71.9147
	LDL-C	rs62543565	C	A	0.362	0.0126415	0.00144746	9	16901067	2.47e-18	TRUE	8.32e-05	6.26e-05	76.2752
	LDL-C	rs640306	T	C	0.344	0.0100429	0.00147699	17	37067261	1.05e-11	TRUE	1.05e-05	3.8e-05	46.2341
	LDL-C	rs6431630	A	G	0.105	0.0241194	0.00225665	2	234677386	1.16e-26	TRUE	1.29e-11	9.28e-05	114.236
	LDL-C	rs6478851	A	G	0.236	-0.0131604	0.00163805	9	131561110	9.42e-16	TRUE	4.11e-07	5.26e-05	64.5481
	LDL-C	rs6504568	C	T	0.226	0.0143822	0.00169639	17	65999648	2.29e-17	TRUE	2.93e-08	5.93e-05	71.8784
	LDL-C	rs657801	C	T	0.315	0.00905412	0.00150713	1	111736389	1.88e-09	TRUE	0.00900538	2.95e-05	36.0903
	LDL-C	rs6602909	C	T	0.33	0.0211903	0.00151305	13	114551993	1.45e-44	TRUE	3.04e-20	0.000164269	196.14
	LDL-C	rs6667939	C	T	0.28	-0.0104147	0.00171489	1	198994619	1.25e-09	TRUE	0.000227999	3.5e-05	36.8825
	LDL-C	rs6684364	A	G	0.247	-0.0095788	0.00161878	1	78574129	3.27e-09	TRUE	0.000114037	2.84e-05	35.0143
	LDL-C	rs672457	G	A	0.418	0.00876192	0.00140172	6	139836562	4.08e-10	TRUE	2.57e-05	3.17e-05	39.0729
	LDL-C	rs67269656	T	C	0.265	-0.0103803	0.00157377	2	8720038	4.23e-11	TRUE	0.000280429	3.55e-05	43.5047
	LDL-C	rs67890964	C	T	0.381	-0.0182605	0.0014752	16	83979317	3.42e-35	TRUE	2.15e-12	0.000127462	153.223
	LDL-C	rs6792725	A	G	0.319	0.015304	0.00156248	3	24520283	1.19e-22	TRUE	8.11e-11	7.91e-05	95.9357
	LDL-C	rs684773	A	C	0.209	-0.0139938	0.00177414	3	135956305	3.08e-15	TRUE	0.0118008	5.06e-05	62.215
	LDL-C	rs6869845	C	T	0.451	-0.0167463	0.00139999	5	122833703	5.64e-33	TRUE	7.31e-16	0.00011628	143.083
	LDL-C	rs6967728	A	G	0.183	-0.0179411	0.00183651	7	97915637	1.53e-22	TRUE	1.39e-09	7.83e-05	95.4357
	LDL-C	rs7019909	T	C	0.102	0.0126147	0.00230584	9	33113322	4.48e-08	TRUE	0.000608174	2.44e-05	29.9292
	LDL-C	rs7124487	T	C	0.186	-0.011576	0.00182058	11	2988323	2.04e-10	TRUE	0.000203493	3.29e-05	40.4294
	LDL-C	rs71311871	G	A	0.0814	-0.0379602	0.00252076	3	58420613	3.01e-51	TRUE	1.09e-21	0.000184147	226.774
	LDL-C	rs7157399	T	C	0.14	-0.0253853	0.00200506	14	70846954	9.77e-37	TRUE	7.01e-15	0.000131301	160.291
	LDL-C	rs7191623	A	G	0.208	-0.0147557	0.00171914	16	72212044	9.23e-18	TRUE	5.95e-06	5.98e-05	73.671
	LDL-C	rs7196161	G	A	0.375	-0.00951098	0.00143597	16	31110981	3.51e-11	TRUE	0.00924898	3.59e-05	43.8691
	LDL-C	rs72555385	G	A	0.0425	0.0200801	0.00343416	7	73123473	5e-09	TRUE	0.000571661	2.78e-05	34.1893
	LDL-C	rs72703203	A	G	0.0389	-0.120991	0.00362804	1	109810200	1e-200	TRUE	9.23e-94	0.000906982	1112.14
	LDL-C	rs72909541	T	C	0.047	-0.0589313	0.00344389	1	55494301	1.21e-65	TRUE	5.17e-31	0.000245396	292.815
	LDL-C	rs72969958	T	G	0.00892	0.0619782	0.00781519	4	155364666	2.18e-15	TRUE	0.0001432	5.15e-05	62.8924
	LDL-C	rs73001020	T	C	0.0345	-0.103579	0.00386373	19	19418866	2.6e-158	TRUE	6.57e-72	0.000583453	718.669
	LDL-C	rs7300192	A	G	0.365	0.0134682	0.00146867	12	51794043	4.72e-20	TRUE	5.33e-08	6.98e-05	84.095
	LDL-C	rs73013176	C	T	0.0118	-0.214147	0.00676303	19	11147526	1e-200	TRUE	5.07e-97	0.000818578	1002.63
	LDL-C	rs73075609	T	C	0.0239	0.0479201	0.00475232	20	5580789	6.53e-24	TRUE	1.55e-11	8.28e-05	101.677
	LDL-C	rs7316368	T	C	0.261	-0.0137088	0.00162354	12	617210	3.07e-17	TRUE	1.5e-08	5.93e-05	71.2972
	LDL-C	rs7319323	C	T	0.292	0.00943208	0.00157003	13	110955187	1.88e-09	TRUE	0.0126955	3.03e-05	36.091
	LDL-C	rs7326145	A	C	0.303	-0.010164	0.00154374	13	111047350	4.58e-11	TRUE	0.000107928	3.61e-05	43.3491
	LDL-C	rs7327867	G	A	0.474	0.0198561	0.00139678	13	32968591	7.33e-46	TRUE	1.38e-21	0.000165029	202.084
	LDL-C	rs733760	T	G	0.428	-0.034712	0.00142611	2	21534298	7.34e-131	TRUE	2.76e-60	0.000485847	592.451
	LDL-C	rs73429745	T	C	0.201	0.01062	0.00173618	6	44101422	9.54e-10	TRUE	0.0139628	3.04e-05	37.4161
	LDL-C	rs73502650	G	A	0.0451	0.0536021	0.00336766	19	11183055	4.85e-57	TRUE	1.4e-26	0.000205723	253.342
	LDL-C	rs74090765	G	T	0.173	0.0144654	0.00183467	12	53792914	3.16e-15	TRUE	1.34e-05	5.07e-05	62.1648
	LDL-C	rs74341202	A	G	0.0497	-0.0425579	0.00322656	3	132183991	1e-39	TRUE	1.1e-16	0.000142514	173.972
	LDL-C	rs74695562	G	T	0.0417	-0.0369214	0.00369832	5	74675951	1.8e-23	TRUE	2.36e-10	8.11e-05	99.6659
	LDL-C	rs74792494	C	A	0.0228	0.0375482	0.00463269	11	116549408	5.27e-16	TRUE	8.48e-08	5.34e-05	65.6918
	LDL-C	rs75679663	A	C	0.00881	-0.0609391	0.00742965	17	4667972	2.36e-16	TRUE	4.07e-08	5.5e-05	67.2751
	LDL-C	rs75735512	G	A	0.0463	0.0274998	0.00341952	15	57047196	8.84e-16	TRUE	1.47e-07	5.25e-05	64.6738
	LDL-C	rs7596183	A	G	0.309	0.0127941	0.00152396	2	20572478	4.65e-17	TRUE	1.61e-07	5.78e-05	70.4809
	LDL-C	rs7599046	A	C	0.0496	-0.018004	0.00328702	2	43238381	4.32e-08	TRUE	0.000823571	2.46e-05	30.0008
	LDL-C	rs76075198	T	C	0.0222	-0.219826	0.00470703	19	45179631	1e-200	TRUE	9.2e-214	0.00177019	2181.04
	LDL-C	rs7627555	G	A	0.48	-0.0119319	0.00141441	3	160034574	3.29e-17	TRUE	1.54e-06	5.83e-05	71.1652
	LDL-C	rs76643124	A	G	0.0243	-0.0289355	0.00450465	9	136356448	1.33e-10	TRUE	0.00312913	3.37e-05	41.2609
	LDL-C	rs7692092	T	C	0.225	-0.00955017	0.00166221	4	126257065	9.17e-09	TRUE	0.000136385	2.68e-05	33.0103
	LDL-C	rs7700965	C	T	0.353	0.0453918	0.00146732	5	74356857	1e-200	TRUE	3.73e-96	0.000776728	956.983
	LDL-C	rs77498041	A	G	0.181	-0.0102996	0.00180125	11	66183801	1.08e-08	TRUE	0.0390845	2.66e-05	32.6958
	LDL-C	rs77542162	G	A	0.0196	0.18313	0.00508432	17	67081278	1e-200	TRUE	5.21e-129	0.001057	1297.34
	LDL-C	rs77697917	T	C	0.0281	-0.0274293	0.00429802	17	41840849	1.75e-10	TRUE	0.00054901	3.32e-05	40.7279
	LDL-C	rs77960347	G	A	0.0125	0.0699399	0.00619973	18	47109955	1.63e-29	TRUE	1.02e-10	0.000103587	127.263
	LDL-C	rs78058190	A	G	0.0524	0.0239644	0.00360947	2	219699999	3.15e-11	TRUE	0.00285803	3.67e-05	44.0804
	LDL-C	rs7864568	A	G	0.316	-0.0155516	0.00155864	9	78212428	1.91e-23	TRUE	2.27e-10	8.34e-05	99.5538
	LDL-C	rs78688793	A	G	0.0164	-0.0476329	0.00592548	19	10926609	9.08e-16	TRUE	4.08e-07	5.29e-05	64.6199
	LDL-C	rs78980904	C	T	0.233	-0.0403738	0.00167059	2	21121464	4.9e-129	TRUE	2.48e-57	0.000474196	584.062
	LDL-C	rs7904973	G	T	0.424	-0.0209679	0.00140615	10	124693587	2.77e-50	TRUE	3.41e-22	0.000181709	222.354
	LDL-C	rs79395356	G	T	0.248	-0.0136256	0.00163627	12	57738600	8.28e-17	TRUE	1.16e-06	5.79e-05	69.3427
	LDL-C	rs79623641	A	G	0.0677	-0.0179333	0.00282587	4	39999404	2.21e-10	TRUE	0.000463422	3.35e-05	40.2731
	LDL-C	rs79760705	T	G	0.11	0.0135171	0.0022142	5	53298716	1.03e-09	TRUE	0.00783109	3.03e-05	37.2677
	LDL-C	rs8038512	T	G	0.356	-0.00924136	0.00148063	15	89106233	4.33e-10	TRUE	0.0541367	3.2e-05	38.9563
	LDL-C	rs896311	G	A	0.3	-0.0165774	0.00152682	7	25934357	1.84e-27	TRUE	1.11e-11	9.66e-05	117.884
	LDL-C	rs9105	T	C	0.0565	-0.0853796	0.0031147	19	11169514	1.98e-165	TRUE	3.54e-74	0.000611248	751.407
	LDL-C	rs9297994	G	A	0.338	0.0355062	0.00146485	8	59392324	8.68e-130	TRUE	4.77e-57	0.000477298	587.518
	LDL-C	rs9410207	C	T	0.0656	-0.0200359	0.00282853	9	91404799	1.41e-12	TRUE	2e-06	4.09e-05	50.1759
	LDL-C	rs9461755	A	G	0.0463	0.0240843	0.00351197	6	32441046	6.99e-12	TRUE	1.19e-05	4.14e-05	47.029
	LDL-C	rs9483788	C	T	0.257	-0.0204897	0.001582	6	135435501	2.3e-38	TRUE	1.02e-15	0.000136241	167.748
	LDL-C	rs9496567	A	G	0.236	-0.0209744	0.00164372	6	100602753	2.73e-37	TRUE	1.29e-06	0.000132228	162.826
	LDL-C	rs9543956	T	G	0.272	-0.00888884	0.00159449	13	76098660	2.48e-08	TRUE	0.000279734	2.59e-05	31.0775
	LDL-C	rs9592980	G	A	0.415	-0.0095033	0.00142143	13	74855425	2.3e-11	TRUE	0.000150877	3.67e-05	44.6989
	LDL-C	rs9604570	G	A	0.181	-0.0174376	0.00183879	13	114631940	2.47e-21	TRUE	8.19e-10	7.32e-05	89.9308
	LDL-C	rs9616822	A	G	0.359	0.0113696	0.00144701	22	50840573	3.92e-15	TRUE	7.52e-06	5.03e-05	61.7372
	LDL-C	rs969075	T	C	0.335	-0.0147326	0.00149902	20	17792323	8.52e-23	TRUE	1.99e-09	7.92e-05	96.5925
	LDL-C	rs97384	T	C	0.378	-0.0382009	0.00145559	11	61624181	8.31e-152	TRUE	1.62e-60	0.000567442	688.761
	LDL-C	rs9938506	G	A	0.327	0.0205816	0.00151373	16	72252752	4.19e-42	TRUE	4.73e-17	0.000150972	184.868
	LDL-C	rs9987289	A	G	0.0918	-0.0598584	0.00239036	8	9183358	2.16e-138	TRUE	9e-55	0.000509042	627.08
	TG	rs10030238	G	A	0.405	-0.00919182	0.00139586	4	141808805	4.55e-11	TRUE	0.000176225	3.46e-05	43.3629
	TG	rs10109824	T	G	0.291	-0.0088558	0.00151437	8	9235228	4.98e-09	TRUE	0.00174266	2.74e-05	34.1972
	TG	rs10118003	C	T	0.442	-0.0086429	0.00138441	9	96918293	4.29e-10	TRUE	0.0314418	3.12e-05	38.9752
	TG	rs10121339	A	G	0.106	0.0154252	0.00223921	9	107705208	5.63e-12	TRUE	0.0035053	3.79e-05	47.4538
	TG	rs10132440	G	A	0.486	-0.00844366	0.00138767	14	53770586	1.17e-09	TRUE	0.0170826	2.98e-05	37.0244
	TG	rs10152471	A	G	0.396	-0.0111557	0.0014128	15	101890913	2.88e-15	TRUE	3.18e-07	5.02e-05	62.3493
	TG	rs10193634	C	A	0.39	-0.00866523	0.00142828	2	64933985	1.3e-09	TRUE	0.0290328	2.97e-05	36.8072
	TG	rs10215153	A	G	0.311	0.0120159	0.00148936	7	116399131	7.16e-16	TRUE	1.37e-07	5.24e-05	65.0897
	TG	rs1024137	G	T	0.363	-0.0342883	0.00142094	2	227095876	1.19e-128	TRUE	1.72e-49	0.000465206	582.291
	TG	rs10267120	G	A	0.225	-0.0101996	0.00175987	7	12093087	6.81e-09	TRUE	0.00267818	2.99e-05	33.5896
	TG	rs1029645	G	A	0.46	-0.00819832	0.00137265	17	70295760	2.33e-09	TRUE	0.00236845	2.85e-05	35.6722
	TG	rs1037117	A	G	0.253	0.0140873	0.00159876	15	102068658	1.24e-18	TRUE	3.62e-07	6.31e-05	77.6405
	TG	rs10405944	C	T	0.472	-0.00975645	0.00143752	19	33728001	1.14e-11	TRUE	7.35e-06	3.8e-05	46.0633
	TG	rs10419086	G	A	0.045	-0.0334793	0.00337244	19	45450852	3.17e-23	TRUE	6.55e-11	7.88e-05	98.5516
	TG	rs10494363	A	G	0.0748	-0.0269128	0.00260428	1	149909495	4.94e-25	TRUE	5.38e-12	8.54e-05	106.793
	TG	rs10753556	A	G	0.126	-0.0114283	0.00206734	1	23732762	3.24e-08	TRUE	0.00329228	2.45e-05	30.559
	TG	rs10760296	G	A	0.197	0.0108829	0.00172167	9	126458565	2.6e-10	TRUE	2.84e-05	3.19e-05	39.9566
	TG	rs10763928	T	C	0.0903	0.0176796	0.002407	10	33632954	2.06e-13	TRUE	0.000101464	4.33e-05	53.9501
	TG	rs10765572	C	T	0.286	0.00924471	0.0015059	11	92681234	8.3e-10	TRUE	0.000275707	3.01e-05	37.6872
	TG	rs1077835	G	A	0.216	0.0447226	0.00166294	15	58723426	2.6e-159	TRUE	4.74e-73	0.000579331	723.27
	TG	rs10818474	C	T	0.243	-0.0110783	0.00160606	9	123489964	5.28e-12	TRUE	0.000154761	3.81e-05	47.5797
	TG	rs10861681	T	C	0.282	0.0140871	0.00152237	12	107334262	2.17e-20	TRUE	9.03e-05	6.87e-05	85.6253
	TG	rs10934286	G	A	0.105	0.0122986	0.00221466	3	115090105	2.8e-08	TRUE	0.00529467	2.46e-05	30.8387
	TG	rs10971957	C	T	0.402	0.0111533	0.00141532	9	34151463	3.26e-15	TRUE	0.000485071	4.96e-05	62.1007
	TG	rs10985875	G	T	0.112	-0.0149346	0.0024548	9	125813505	1.17e-09	TRUE	2.41e-05	3.41e-05	37.013
	TG	rs11009319	A	G	0.137	-0.0131485	0.00198427	10	33537248	3.44e-11	TRUE	4.1e-05	3.51e-05	43.9087
	TG	rs1116262	A	G	0.0148	-0.0318353	0.0058258	6	160470880	4.64e-08	TRUE	0.0269054	2.39e-05	29.8611
	TG	rs111747496	A	C	0.0144	-0.0337777	0.0059367	13	114468641	1.27e-08	TRUE	0.000152558	2.62e-05	32.372
	TG	rs111949673	G	A	0.17	0.0108435	0.0019849	7	75823948	4.68e-08	TRUE	0.00816449	2.66e-05	29.8443
	TG	rs11207972	G	A	0.342	-0.0690867	0.00144629	1	62930224	1e-200	TRUE	4.85e-205	0.00181925	2281.8
	TG	rs11211582	T	C	0.15	0.0114183	0.0019376	1	39361348	3.79e-09	TRUE	0.0398109	2.77e-05	34.7275
	TG	rs112144244	T	C	0.169	0.0187703	0.00229286	17	41920101	2.69e-16	TRUE	8.03e-07	7.33e-05	67.0172
	TG	rs112220485	C	T	0.0819	0.01703	0.0025316	17	40522713	1.73e-11	TRUE	0.000362427	3.61e-05	45.2521
	TG	rs11231721	A	G	0.0608	0.0412563	0.00285743	11	63957835	2.97e-47	TRUE	1.41e-17	0.000166427	208.463
	TG	rs112403212	T	C	0.14	0.0179986	0.00202126	12	125303254	5.36e-19	TRUE	7.91e-07	6.58e-05	79.2925
	TG	rs11240358	A	G	0.397	0.013375	0.00140579	1	205070573	1.83e-21	TRUE	4.9e-10	7.29e-05	90.5203
	TG	rs1126673	C	T	0.306	-0.0142118	0.00148682	4	100045616	1.19e-21	TRUE	2.41e-08	7.3e-05	91.3652
	TG	rs112968142	G	A	0.0606	0.0202073	0.0029814	6	31376440	1.22e-11	TRUE	1.79e-05	3.89e-05	45.9383
	TG	rs113149294	T	C	0.0618	-0.10409	0.00293152	8	19955382	1e-200	TRUE	4.32e-124	0.00100867	1260.76
	TG	rs113271699	A	C	0.0144	-0.0496836	0.00578719	11	116650571	9.08e-18	TRUE	5.7e-07	5.89e-05	73.7038
	TG	rs113457017	G	A	0.073	0.0156198	0.00265748	2	21372014	4.16e-09	TRUE	8.01e-05	2.76e-05	34.547
	TG	rs11641586	T	G	0.198	-0.013998	0.00175749	16	85270707	1.66e-15	TRUE	2.2e-05	5.09e-05	63.4374
	TG	rs11648003	G	A	0.225	0.0194766	0.00164292	16	72052348	2.03e-32	TRUE	5.95e-12	0.000112136	140.538
	TG	rs11651783	T	C	0.226	0.0149151	0.00165298	17	7447910	1.83e-19	TRUE	1.52e-08	6.5e-05	81.4173
	TG	rs116853320	G	A	0.0319	0.0230639	0.00386439	10	63779656	2.4e-09	TRUE	0.00216516	2.85e-05	35.6207
	TG	rs116886525	T	C	0.00777	0.126943	0.00794034	11	116671391	1.57e-57	TRUE	3.66e-26	0.000205342	255.587
	TG	rs116942283	C	T	0.0216	-0.069499	0.00479711	11	117010325	1.45e-47	TRUE	1.46e-18	0.000168139	209.893
	TG	rs11765347	A	C	0.213	-0.009503	0.00167834	7	139120072	1.49e-08	TRUE	0.00293932	2.56e-05	32.0598
	TG	rs117739035	T	G	0.036	0.0253911	0.00373841	11	408174	1.11e-11	TRUE	2.76e-05	3.78e-05	46.1305
	TG	rs11789603	T	C	0.101	0.0150916	0.00229495	9	107647019	4.83e-11	TRUE	0.000850576	3.46e-05	43.2438
	TG	rs11789974	A	C	0.0322	-0.0294302	0.00393242	9	110488875	7.21e-14	TRUE	8.82e-05	4.48e-05	56.01
	TG	rs118045108	T	C	0.022	0.0467304	0.00490303	8	19913833	1.56e-21	TRUE	1.16e-08	7.29e-05	90.8383
	TG	rs11897846	G	A	0.261	-0.00892895	0.00155407	2	48956512	9.16e-09	TRUE	0.00104428	2.64e-05	33.011
	TG	rs11964747	T	C	0.188	-0.0127945	0.00176663	6	20485898	4.41e-13	TRUE	5.88e-06	4.2e-05	52.4511
	TG	rs1198964	T	C	0.358	-0.00864585	0.00143522	5	141725231	1.7e-09	TRUE	0.000249161	2.9e-05	36.2892
	TG	rs12052257	A	G	0.391	-0.00854629	0.00144317	2	202241594	3.18e-09	TRUE	0.00231934	2.83e-05	35.0687
	TG	rs12148597	A	G	0.247	0.00910461	0.00158799	15	61955338	9.84e-09	TRUE	0.00503486	2.63e-05	32.872
	TG	rs12208357	T	C	0.0696	0.0414215	0.00266523	6	160543148	1.82e-54	TRUE	3.64e-22	0.000192889	241.536
	TG	rs12290326	T	C	0.334	0.0144634	0.00148309	11	68593134	1.81e-22	TRUE	3.71e-10	7.7e-05	95.1054
	TG	rs1229492	T	C	0.274	0.0107512	0.00154994	7	81564122	4.02e-12	TRUE	4.39e-06	3.85e-05	48.1153
	TG	rs12303671	G	T	0.337	-0.025901	0.00146255	12	124492610	3.54e-70	TRUE	4.41e-17	0.000251461	313.625
	TG	rs12320328	G	A	0.0826	-0.0177835	0.00249831	12	25408464	1.09e-12	TRUE	5.55e-05	4.05e-05	50.6689
	TG	rs12365829	G	A	0.24	0.00993554	0.00162934	11	57238476	1.07e-09	TRUE	4.06e-05	3.01e-05	37.1842
	TG	rs12530679	G	A	0.479	-0.00819617	0.00140644	7	106632113	5.62e-09	TRUE	0.0206525	2.74e-05	33.9609
	TG	rs12534129	C	T	0.392	0.0120072	0.00143277	7	117018135	5.27e-17	TRUE	1.82e-06	5.79e-05	70.2312
	TG	rs12563724	T	C	0.0927	-0.0131628	0.00238894	1	15259476	3.59e-08	TRUE	0.000247969	2.43e-05	30.3589
	TG	rs12600110	C	T	0.375	-0.0150678	0.00143936	16	962154	1.21e-25	TRUE	4.05e-12	8.84e-05	109.587
	TG	rs12603290	T	C	0.495	-0.00953478	0.00141544	17	45650196	1.63e-11	TRUE	0.00152317	3.66e-05	45.3772
	TG	rs12657266	C	T	0.365	-0.0342629	0.00141954	5	156396003	1.03e-128	TRUE	1.65e-57	0.000466412	582.576
	TG	rs12693968	A	G	0.258	0.00932707	0.00158049	2	203302627	3.6e-09	TRUE	0.0290025	2.78e-05	34.8262
	TG	rs12750321	G	A	0.292	-0.0148669	0.00152497	1	154251626	1.86e-22	TRUE	1.03e-07	7.63e-05	95.0424
	TG	rs1279470	G	A	0.239	-0.0102858	0.00161898	6	111226099	2.11e-10	TRUE	0.000215922	3.22e-05	40.3638
	TG	rs12891399	C	T	0.339	0.0112518	0.00145551	14	104293533	1.07e-14	TRUE	5.88e-07	4.8e-05	59.7603
	TG	rs12928099	A	C	0.297	-0.025582	0.00150754	16	15150505	1.38e-64	TRUE	6.01e-29	0.000230649	287.959
	TG	rs12950616	T	C	0.126	-0.0124843	0.00208412	17	49250454	2.1e-09	TRUE	0.00155094	2.86e-05	35.8825
	TG	rs12960928	C	T	0.267	0.0130585	0.00155819	18	57897803	5.27e-17	TRUE	1.8e-05	5.63e-05	70.2336
	TG	rs13066793	G	A	0.091	-0.0175987	0.00243568	3	87037543	5e-13	TRUE	5.54e-06	4.19e-05	52.206
	TG	rs13118477	A	G	0.396	0.0103291	0.00141887	4	89704367	3.34e-13	TRUE	0.000593115	4.27e-05	52.9955
	TG	rs13301660	T	C	0.269	0.0089034	0.00154737	9	139340802	8.72e-09	TRUE	0.00237777	2.67e-05	33.1072
	TG	rs13360569	T	C	0.429	-0.00848164	0.00139066	5	156422887	1.07e-09	TRUE	8.06e-05	3e-05	37.1978
	TG	rs1337101	T	G	0.313	-0.020048	0.00149759	1	219726100	7.22e-41	TRUE	3.89e-19	0.000146573	179.207
	TG	rs139453187	C	T	0.0703	0.0235135	0.00267449	7	72155834	1.47e-18	TRUE	1.25e-08	6.18e-05	77.2951
	TG	rs139524394	T	C	0.0102	0.26495	0.00717854	11	116624922	1e-200	TRUE	9.82e-132	0.00109876	1362.24
	TG	rs1412957	G	A	0.425	0.0135043	0.00140528	20	45557065	7.28e-22	TRUE	3.85e-09	7.37e-05	92.3459
	TG	rs1420384	G	T	0.328	0.00958386	0.00146349	2	171583876	5.81e-11	TRUE	0.000119209	3.43e-05	42.8845
	TG	rs142108391	A	G	0.0635	0.0208814	0.00281596	11	26216166	1.21e-13	TRUE	4.8e-05	4.39e-05	54.9877
	TG	rs142122182	G	A	0.155	-0.0213308	0.00192078	10	5263341	1.18e-28	TRUE	1.91e-12	0.000100837	123.327
	TG	rs142288236	T	C	0.0158	0.0726375	0.00572095	8	19845612	6.16e-37	TRUE	1.25e-15	0.000129296	161.207
	TG	rs143076454	A	G	0.0171	0.0438635	0.00559195	16	921179	4.36e-15	TRUE	1.6e-07	5.8e-05	61.5289
	TG	rs144468328	A	G	0.0134	-0.0413165	0.00622943	20	57780137	3.3e-11	TRUE	0.00257072	3.53e-05	43.9896
	TG	rs144569746	T	C	0.104	-0.0207705	0.0022417	2	111908567	1.94e-20	TRUE	6.69e-07	6.86e-05	85.8496
	TG	rs145775785	T	C	0.0151	-0.0414274	0.00593505	12	65902265	2.95e-12	TRUE	0.000138631	3.91e-05	48.7221
	TG	rs145914258	A	G	0.012	0.172458	0.00650188	11	117027183	5.08e-155	TRUE	4.04e-71	0.000564445	703.539
	TG	rs146194062	T	C	0.0118	0.0379901	0.00691262	3	12271911	3.89e-08	TRUE	0.000302234	2.77e-05	30.2033
	TG	rs147371424	C	T	0.053	0.0697755	0.00313857	8	19956750	1.7e-109	TRUE	4.96e-49	0.000395477	494.244
	TG	rs1486000	G	A	0.162	-0.0117885	0.00189101	8	82362153	4.55e-10	TRUE	0.000292877	3.1e-05	38.8623
	TG	rs148827772	G	A	0.0208	0.0425203	0.00530345	4	110766064	1.08e-15	TRUE	3.2e-06	5.17e-05	64.2799
	TG	rs1497406	A	G	0.416	-0.0107099	0.00139292	1	16505320	1.49e-14	TRUE	3.9e-07	4.74e-05	59.1177
	TG	rs149835851	A	G	0.0131	-0.0413673	0.00618534	11	116467114	2.26e-11	TRUE	0.00126688	3.59e-05	44.7287
	TG	rs1531022	A	G	0.472	0.0128199	0.0015157	4	69532128	2.72e-17	TRUE	3.46e-08	6.27e-05	71.5389
	TG	rs1532085	A	G	0.386	0.028866	0.00139884	15	58683366	1.31e-94	TRUE	6.22e-34	0.000339847	425.83
	TG	rs1571953	C	T	0.22	-0.0110399	0.00164886	9	35121795	2.15e-11	TRUE	0.000152249	3.58e-05	44.8293
	TG	rs1574525	G	A	0.274	0.0129816	0.0015727	17	1623675	1.53e-16	TRUE	6.17e-07	5.61e-05	68.134
	TG	rs1581239	C	A	0.474	0.00919967	0.00138398	10	93801875	2.99e-11	TRUE	0.000253827	3.56e-05	44.1859
	TG	rs1623060	T	C	0.493	-0.0145633	0.00137389	18	21143183	2.98e-26	TRUE	2.01e-06	9e-05	112.361
	TG	rs1647276	T	C	0.397	-0.0579492	0.00140152	2	27688601	1e-200	TRUE	3.88e-164	0.00136368	1709.6
	TG	rs16867014	C	T	0.307	-0.00982176	0.00149603	2	180674147	5.2e-11	TRUE	6.82e-05	3.45e-05	43.102
	TG	rs17014203	C	T	0.126	0.0120944	0.00213756	1	209435733	1.53e-08	TRUE	0.00318425	2.56e-05	32.0134
	TG	rs17052061	G	T	0.169	-0.0200737	0.00183061	3	52346240	5.59e-28	TRUE	1.18e-12	9.6e-05	120.244
	TG	rs17055001	A	G	0.311	0.0115782	0.00148607	9	92195246	6.64e-15	TRUE	3.49e-06	4.88e-05	60.702
	TG	rs17101394	A	G	0.16	0.0206121	0.00187744	14	64232386	4.83e-28	TRUE	1.38e-09	9.66e-05	120.535
	TG	rs17184382	C	A	0.415	-0.0199061	0.0014089	15	63792486	2.52e-45	TRUE	4.53e-15	0.000159597	199.623
	TG	rs172305	A	G	0.304	-0.00922593	0.00148642	5	107316915	5.41e-10	TRUE	0.000309017	3.08e-05	38.5245
	TG	rs17605615	A	G	0.394	0.0272349	0.00140714	4	87996745	1.86e-83	TRUE	1.6e-33	0.000299131	374.607
	TG	rs17713879	A	G	0.368	-0.0111716	0.00142629	2	254215	4.78e-15	TRUE	0.000175148	4.94e-05	61.35
	TG	rs1801689	C	A	0.0259	-0.0573699	0.00424781	17	64210580	1.45e-41	TRUE	1.09e-11	0.000146262	182.405
	TG	rs1808536	A	G	0.185	0.0209044	0.0018322	19	8441857	3.75e-30	TRUE	1.77e-12	0.000105501	130.175
	TG	rs187429064	G	A	0.0117	-0.15595	0.00686513	19	19380513	3.1e-114	TRUE	1.96e-43	0.000424791	516.027
	TG	rs1889014	C	T	0.404	0.0106645	0.00141394	17	17767165	4.61e-14	TRUE	0.000370283	4.59e-05	56.8877
	TG	rs1963676	C	T	0.425	-0.0111939	0.00140797	21	40709960	1.86e-15	TRUE	0.0007867	5.07e-05	63.2085
	TG	rs197439	G	A	0.404	0.00826431	0.00140323	1	112280990	3.87e-09	TRUE	0.000261318	2.79e-05	34.686
	TG	rs1997833	C	T	0.285	0.0155139	0.00153782	20	39690342	6.23e-24	TRUE	1.78e-11	8.19e-05	101.772
	TG	rs2032529	T	G	0.331	0.0116576	0.00145963	1	172451999	1.39e-15	TRUE	6.96e-06	5.15e-05	63.787
	TG	rs2063724	C	T	0.173	-0.0144717	0.00183156	11	78133077	2.76e-15	TRUE	0.000373435	5.01e-05	62.4304
	TG	rs2068888	A	G	0.451	-0.0291415	0.00137814	10	94839642	3.03e-99	TRUE	4.06e-37	0.000360028	447.133
	TG	rs212763	T	C	0.428	0.00890426	0.00152047	6	133791463	4.73e-09	TRUE	9.37e-05	3.19e-05	34.2957
	TG	rs2170408	C	T	0.161	-0.0144595	0.00187984	15	39454860	1.45e-14	TRUE	9.7e-05	4.74e-05	59.1649
	TG	rs2182784	A	C	0.217	0.012348	0.00167411	13	51133421	1.63e-13	TRUE	2.31e-05	4.34e-05	54.4032
	TG	rs2207132	A	G	0.0329	0.0563079	0.00404667	20	39142516	5.16e-44	TRUE	1.58e-18	0.000155397	193.617
	TG	rs2240466	A	G	0.12	-0.116415	0.00209785	7	72856269	1e-200	TRUE	7.93e-294	0.00245362	3079.42
	TG	rs2242945	G	A	0.364	0.00826117	0.00144291	21	40467423	1.03e-08	TRUE	0.00892641	2.67e-05	32.7796
	TG	rs2298058	T	C	0.316	0.0183947	0.00148285	13	95248566	2.46e-35	TRUE	1.41e-13	0.000123323	153.883
	TG	rs2300586	A	G	0.15	0.021495	0.00190933	7	44218856	2.12e-29	TRUE	9.67e-14	0.000101336	126.74
	TG	rs235861	G	A	0.298	0.0095934	0.00149953	1	171599227	1.58e-10	TRUE	0.000174066	3.27e-05	40.9293
	TG	rs2382819	T	G	0.41	0.00838385	0.00141365	2	219155909	3.02e-09	TRUE	0.00272176	2.84e-05	35.1724
	TG	rs2444770	C	T	0.141	-0.0113562	0.00198901	2	158503739	1.13e-08	TRUE	0.00378457	2.63e-05	32.598
	TG	rs247617	A	C	0.321	-0.0329621	0.00146589	16	56990716	5.68e-112	TRUE	8.62e-45	0.000405315	505.622
	TG	rs254710	T	C	0.115	0.0136586	0.00214554	5	134112475	1.94e-10	TRUE	0.000100402	3.24e-05	40.5264
	TG	rs256374	G	A	0.473	-0.00756719	0.0013811	5	60500191	4.27e-08	TRUE	0.00993409	2.42e-05	30.0205
	TG	rs2613505	C	T	0.189	-0.0139303	0.00177072	1	72835410	3.63e-15	TRUE	0.00019159	4.95e-05	61.89
	TG	rs2625387	G	A	0.386	0.00792601	0.00141048	11	43613426	1.92e-08	TRUE	0.00350042	2.53e-05	31.5773
	TG	rs262680	T	C	0.426	-0.00785323	0.00139953	1	2167149	2.01e-08	TRUE	0.000480409	2.56e-05	31.487
	TG	rs263423	A	G	0.201	-0.00991464	0.00173289	10	8089033	1.06e-08	TRUE	0.000655658	2.66e-05	32.7349
	TG	rs2642438	A	G	0.294	0.0157453	0.00150739	1	220970028	1.54e-25	TRUE	5.99e-12	8.81e-05	109.106
	TG	rs2737218	C	T	0.217	-0.0119709	0.00167617	8	116631278	9.21e-13	TRUE	0.00869639	4.07e-05	51.0055
	TG	rs2740488	C	A	0.261	-0.0182072	0.00156214	9	107661742	2.16e-31	TRUE	1.19e-11	0.00010855	135.846
	TG	rs2792751	T	C	0.281	-0.0178751	0.00151031	10	113940329	2.56e-32	TRUE	2.7e-14	0.000111833	140.076
	TG	rs283811	G	A	0.219	0.0712247	0.00183882	19	45388500	1e-200	TRUE	6.5e-159	0.00138768	1500.31
	TG	rs28394864	A	G	0.462	0.015812	0.00138872	17	47450775	4.91e-30	TRUE	8.9e-11	0.000104251	129.641
	TG	rs2857642	T	C	0.465	0.00967249	0.00137426	22	30057820	1.95e-12	TRUE	1.3e-05	3.97e-05	49.538
	TG	rs28577186	G	A	0.325	0.010988	0.00150224	16	4488191	2.59e-13	TRUE	5.69e-05	4.34e-05	53.5005
	TG	rs28650790	T	C	0.181	0.0382226	0.001771	5	55861464	2.62e-103	TRUE	6.72e-45	0.000371926	465.803
	TG	rs28658240	A	G	0.0741	0.0151024	0.00261919	8	8517804	8.11e-09	TRUE	0.000538824	2.66e-05	33.2474
	TG	rs28687959	C	T	0.433	-0.0105292	0.00138194	4	77421345	2.55e-14	TRUE	0.0381106	4.65e-05	58.0513
	TG	rs2870132	A	C	0.248	-0.0107532	0.00161223	20	38569980	2.56e-11	TRUE	8.85e-05	3.57e-05	44.4857
	TG	rs28751038	C	T	0.0474	-0.0288076	0.0032635	8	19660822	1.07e-18	TRUE	6.93e-08	6.22e-05	77.9195
	TG	rs2947793	A	G	0.0812	0.0169521	0.0024922	12	66199734	1.03e-11	TRUE	0.000105701	3.69e-05	46.268
	TG	rs2963431	T	C	0.233	0.0170791	0.00162516	5	157970432	7.84e-26	TRUE	2.65e-08	8.83e-05	110.443
	TG	rs3109841	G	T	0.334	0.00857323	0.00146265	4	26401987	4.59e-09	TRUE	0.000137194	2.77e-05	34.3564
	TG	rs3130968	T	C	0.144	-0.0260618	0.00204663	6	31065071	3.83e-37	TRUE	7.21e-17	0.000129746	162.155
	TG	rs3205166	G	T	0.358	-0.00830004	0.00145015	9	32459450	1.04e-08	TRUE	0.000260434	2.64e-05	32.7592
	TG	rs34013042	T	C	0.256	-0.0149824	0.00156557	19	7183926	1.07e-21	TRUE	2.93e-10	7.34e-05	91.5835
	TG	rs34707604	C	T	0.248	0.0174882	0.00183572	4	69491456	1.62e-21	TRUE	2.44e-09	7.84e-05	90.7563
	TG	rs34827707	A	G	0.024	0.04606	0.00482216	19	45541782	1.28e-21	TRUE	2.21e-10	7.32e-05	91.2355
	TG	rs35045014	A	C	0.462	0.0135114	0.00143296	6	107432157	4.14e-21	TRUE	8.37e-09	7.5e-05	88.9062
	TG	rs35122881	T	C	0.124	0.0162557	0.00214496	6	32663677	3.49e-14	TRUE	0.000118391	4.63e-05	57.4344
	TG	rs35164012	T	G	0.0838	-0.0140861	0.00245233	2	146550510	9.25e-09	TRUE	0.000624993	2.64e-05	32.9931
	TG	rs35321365	C	T	0.484	0.0114514	0.00139122	18	19905141	1.85e-16	TRUE	3.28e-06	5.46e-05	67.7524
	TG	rs35456421	T	C	0.102	-0.043931	0.00229825	2	28288020	1.89e-81	TRUE	3.56e-30	0.000291772	365.382
	TG	rs35665085	A	G	0.0557	0.0230441	0.00301966	22	17625915	2.32e-14	TRUE	1.44e-06	4.67e-05	58.2375
	TG	rs35710474	T	C	0.0632	-0.0155509	0.00282595	7	107599806	3.74e-08	TRUE	0.163486	2.42e-05	30.2818
	TG	rs35808754	T	G	0.424	-0.0153068	0.00141508	16	69771710	2.86e-27	TRUE	9.94e-12	9.44e-05	117.005
	TG	rs3751371	A	G	0.377	0.00811984	0.00140508	13	23898934	7.52e-09	TRUE	0.000247925	2.66e-05	33.3958
	TG	rs3758669	G	A	0.31	-0.0230282	0.00149118	11	47272579	8.42e-54	TRUE	2.28e-24	0.000190261	238.484
	TG	rs3766823	A	G	0.174	0.00989562	0.00179417	1	32197257	3.48e-08	TRUE	0.000278411	2.44e-05	30.4199
	TG	rs3795598	T	C	0.405	-0.00868447	0.00140221	1	202197161	5.89e-10	TRUE	0.00394213	3.1e-05	38.3583
	TG	rs38190	C	T	0.367	0.0121588	0.0014176	7	15903720	9.74e-18	TRUE	9.34e-07	5.88e-05	73.5654
	TG	rs3820897	T	C	0.193	-0.0161779	0.00174875	2	3642361	2.22e-20	TRUE	2.18e-09	6.93e-05	85.5831
	TG	rs3825669	A	G	0.195	0.0122844	0.00173864	14	89804276	1.6e-12	TRUE	8.07e-05	4e-05	49.9215
	TG	rs3974807	T	C	0.186	0.0149338	0.00181145	11	49161967	1.66e-16	TRUE	3.49e-06	5.45e-05	67.9653
	TG	rs4078407	C	T	0.44	0.00815231	0.00141098	2	239835244	7.57e-09	TRUE	0.00465652	2.71e-05	33.3825
	TG	rs4149056	C	T	0.158	0.0270573	0.00186687	12	21331549	1.33e-47	TRUE	4.51e-15	0.000167585	210.058
	TG	rs4253766	T	C	0.107	0.0225365	0.00221573	22	46623905	2.67e-24	TRUE	1.76e-08	8.26e-05	103.452
	TG	rs4272	G	A	0.211	-0.00915282	0.00167286	7	92236829	4.47e-08	TRUE	0.788457	2.39e-05	29.9357
	TG	rs4324320	G	A	0.12	-0.0119263	0.00213056	2	215260370	2.17e-08	TRUE	0.000241433	2.53e-05	31.3345
	TG	rs4352308	C	T	0.292	-0.0115682	0.00151939	22	29131788	2.66e-14	TRUE	6.87e-07	4.66e-05	57.9685
	TG	rs4378243	G	T	0.174	0.0147155	0.00182777	1	98395881	8.21e-16	TRUE	2.5e-07	5.19e-05	64.8196
	TG	rs4503787	A	C	0.486	0.00780843	0.00141376	16	81624839	3.33e-08	TRUE	0.00338138	2.47e-05	30.5053
	TG	rs4631704	C	T	0.396	0.0439321	0.00141236	1	230293530	1e-200	TRUE	3.16e-95	0.000780589	967.548
	TG	rs4647906	A	G	0.402	0.0125267	0.00140333	8	38325411	4.4e-19	TRUE	6.15e-09	6.44e-05	79.6807
	TG	rs4660690	A	G	0.215	0.0206177	0.00166832	1	39819503	4.39e-35	TRUE	2.36e-13	0.000122001	152.729
	TG	rs4675812	G	A	0.409	0.00877577	0.00139577	2	242395674	3.23e-10	TRUE	0.00230191	3.18e-05	39.5314
	TG	rs4683440	A	G	0.465	0.0119711	0.00139271	3	142669479	8.29e-18	TRUE	8.32e-09	6.01e-05	73.8833
	TG	rs4691378	G	A	0.321	-0.0141198	0.00146401	4	157704459	5.18e-22	TRUE	1.84e-06	7.43e-05	93.0183
	TG	rs4709741	A	C	0.0974	-0.0194006	0.00240364	6	164092291	6.95e-16	TRUE	0.0044058	5.21e-05	65.1465
	TG	rs4768657	T	C	0.455	0.0119865	0.00137974	12	46086071	3.7e-18	TRUE	3.9e-05	6.06e-05	75.4726
	TG	rs4820325	G	A	0.418	-0.0209178	0.00140179	22	38599978	2.36e-50	TRUE	9.82e-18	0.000179563	222.672
	TG	rs4822458	C	T	0.454	0.0110083	0.00139807	22	24265659	3.44e-15	TRUE	2.56e-07	5e-05	61.9986
	TG	rs4848620	T	C	0.0613	-0.0186348	0.00289024	2	121442017	1.14e-10	TRUE	0.000158982	3.36e-05	41.5701
	TG	rs4946713	A	C	0.447	-0.00958595	0.00138216	6	106374015	4.05e-12	TRUE	3.66e-06	3.85e-05	48.1009
	TG	rs4955411	A	G	0.224	-0.0137496	0.00166635	3	49145304	1.57e-16	TRUE	3e-08	5.56e-05	68.0843
	TG	rs5394	A	G	0.097	0.0219167	0.00230484	3	170744893	1.93e-21	TRUE	3.16e-10	7.22e-05	90.4207
	TG	rs553427	C	T	0.473	-0.00761942	0.00138971	1	234852760	4.19e-08	TRUE	0.0187478	2.41e-05	30.0604
	TG	rs55696093	G	A	0.21	0.0118305	0.00168458	7	21605973	2.17e-12	TRUE	5.7e-06	3.94e-05	49.3199
	TG	rs55714927	T	C	0.189	-0.0100985	0.0018025	17	7080316	2.11e-08	TRUE	0.000897372	2.58e-05	31.3879
	TG	rs55830835	A	G	0.1	-0.0176482	0.00229194	10	63931242	1.36e-14	TRUE	4.95e-06	4.73e-05	59.2917
	TG	rs56287412	T	C	0.485	0.0122802	0.00139805	7	17978828	1.58e-18	TRUE	3.8e-07	6.18e-05	77.1551
	TG	rs567130968	A	C	0.0261	0.0378179	0.00531177	10	135441553	1.08e-12	TRUE	7.16e-05	4.69e-05	50.6892
	TG	rs57190680	A	C	0.272	-0.0101459	0.00153841	5	90206185	4.25e-11	TRUE	1.23e-05	3.47e-05	43.4947
	TG	rs57541850	T	C	0.39	-0.0130229	0.00139896	12	124605682	1.29e-20	TRUE	3.73e-08	6.92e-05	86.6571
	TG	rs577721086	C	T	0.0523	0.0528261	0.00314634	6	127440047	2.9e-63	TRUE	2.97e-24	0.000225977	281.894
	TG	rs60015854	T	C	0.107	0.0156419	0.0021898	7	150513857	9.13e-13	TRUE	1.7e-06	4.08e-05	51.0234
	TG	rs6042238	A	G	0.443	-0.00801817	0.00138318	20	1412268	6.75e-09	TRUE	0.000115773	2.69e-05	33.6041
	TG	rs6060491	T	C	0.124	-0.0172183	0.00208062	20	34175100	1.28e-16	TRUE	0.000431264	5.47e-05	68.4848
	TG	rs6070138	C	A	0.406	-0.0146908	0.00141092	20	56118558	2.18e-25	TRUE	8.72e-11	8.9e-05	108.414
	TG	rs60847460	T	C	0.14	0.0169139	0.00196448	10	113983758	7.31e-18	TRUE	1.34e-06	5.92e-05	74.1296
	TG	rs61906103	G	T	0.0485	0.164401	0.00317508	11	116547004	1e-200	TRUE	9.25e-260	0.00213751	2681.01
	TG	rs62017272	C	T	0.195	0.0112417	0.00173387	14	40014604	8.96e-11	TRUE	1.69e-05	3.36e-05	42.0369
	TG	rs62066215	G	A	0.0666	0.0233873	0.00273373	17	17540249	1.18e-17	TRUE	1.45e-07	5.84e-05	73.1894
	TG	rs62070652	T	C	0.266	0.00872887	0.00155555	17	29221277	2.01e-08	TRUE	0.229396	2.52e-05	31.4882
	TG	rs62075586	T	C	0.446	0.00804382	0.00137683	17	76787885	5.15e-09	TRUE	0.75796	2.74e-05	34.1321
	TG	rs62078746	G	A	0.447	0.0106501	0.0014094	17	80053590	4.14e-14	TRUE	4.53e-07	4.63e-05	57.1003
	TG	rs62155871	G	A	0.123	0.0120764	0.00206607	2	105946865	5.06e-09	TRUE	0.00147245	2.73e-05	34.1652
	TG	rs62465903	A	G	0.045	0.0203858	0.00360107	7	71988565	1.5e-08	TRUE	0.000587978	2.58e-05	32.0473
	TG	rs62530460	G	A	0.232	0.0090783	0.00163025	8	71114795	2.57e-08	TRUE	0.0496017	2.49e-05	31.0099
	TG	rs62543565	C	A	0.363	0.0158249	0.00142913	9	16901067	1.69e-28	TRUE	4.33e-08	9.89e-05	122.613
	TG	rs6430090	A	G	0.402	0.0104499	0.00140657	2	146347459	1.09e-13	TRUE	0.000165012	4.45e-05	55.1951
	TG	rs6431630	A	G	0.105	0.0129022	0.00223078	2	234677386	7.31e-09	TRUE	0.000582821	2.67e-05	33.4513
	TG	rs6448429	T	C	0.164	0.0216715	0.00185679	4	26066863	1.78e-31	TRUE	1.68e-10	0.000108883	136.223
	TG	rs6452784	G	A	0.469	-0.00826899	0.00138177	5	87680994	2.17e-09	TRUE	0.00329356	2.87e-05	35.8123
	TG	rs6504568	C	T	0.226	0.0226326	0.00167273	17	65999648	1.04e-41	TRUE	4.61e-19	0.000148058	183.07
	TG	rs6595187	G	A	0.283	-0.0192878	0.00152568	5	118723609	1.24e-36	TRUE	4.12e-16	0.000127641	159.822
	TG	rs6602909	C	T	0.33	0.0263997	0.00149229	13	114551993	4.94e-70	TRUE	1.93e-31	0.00025726	312.961
	TG	rs672457	G	A	0.418	0.0262392	0.00138437	6	139836562	4.1e-80	TRUE	4.29e-37	0.000286872	359.249
	TG	rs67611724	T	C	0.147	0.0155546	0.00194981	20	32308275	1.49e-15	TRUE	5.06e-05	5.08e-05	63.6403
	TG	rs67788304	T	C	0.367	-0.0184427	0.00204521	6	127180469	1.92e-19	TRUE	2.74e-10	0.000109413	81.3153
	TG	rs6792725	A	G	0.319	0.0159417	0.00154516	3	24520283	5.89e-25	TRUE	8.51e-12	8.67e-05	106.444
	TG	rs684773	A	C	0.209	-0.0253918	0.00174904	3	135956305	9.38e-48	TRUE	3.9e-12	0.000168671	210.759
	TG	rs686030	C	A	0.141	-0.0167448	0.00196053	9	15304782	1.33e-17	TRUE	5.06e-06	5.83e-05	72.9478
	TG	rs6967728	A	G	0.183	-0.0104607	0.00181281	7	97915637	7.91e-09	TRUE	0.000869065	2.69e-05	33.2979
	TG	rs7123390	A	G	0.276	-0.00859412	0.00153952	11	45891418	2.37e-08	TRUE	0.000615426	2.5e-05	31.1624
	TG	rs71368856	T	C	0.108	0.0243038	0.00221944	19	56087597	6.61e-28	TRUE	9.97e-12	9.58e-05	119.912
	TG	rs71413977	C	T	0.19	-0.0106499	0.0017513	14	23733062	1.19e-09	TRUE	0.00318029	2.96e-05	36.9802
	TG	rs71508062	A	G	0.02	0.0309984	0.0050017	10	52633664	5.73e-10	TRUE	0.000305275	3.08e-05	38.4098
	TG	rs71603401	G	A	0.128	0.02115	0.00207133	4	18034463	1.77e-24	TRUE	2.93e-09	8.33e-05	104.261
	TG	rs7196161	G	A	0.376	-0.0149822	0.00141712	16	31110981	4.01e-26	TRUE	1.67e-07	8.98e-05	111.773
	TG	rs72555385	G	A	0.0425	0.0613828	0.00339269	7	73123473	3.64e-73	TRUE	2.08e-31	0.000262033	327.344
	TG	rs72679249	G	A	0.316	0.0117258	0.00152791	4	111122162	1.66e-14	TRUE	3.35e-07	4.76e-05	58.8964
	TG	rs72710078	A	G	0.078	-0.0152439	0.00269557	9	13605807	1.56e-08	TRUE	0.00868431	2.57e-05	31.9809
	TG	rs72735627	T	C	0.0875	-0.0206445	0.00253084	15	41057507	3.43e-16	TRUE	8e-06	5.33e-05	66.5394
	TG	rs72801474	A	G	0.0955	-0.0301264	0.00238552	5	132444128	1.46e-36	TRUE	1.55e-12	0.000127392	159.488
	TG	rs72815843	A	G	0.201	-0.0141711	0.00172329	10	61462114	1.98e-16	TRUE	5.77e-06	5.44e-05	67.6223
	TG	rs72913721	G	A	0.225	-0.00904714	0.00165537	2	193859247	4.62e-08	TRUE	0.000517543	2.39e-05	29.8698
	TG	rs72969958	T	G	0.00888	0.0520355	0.00772871	4	155364666	1.66e-11	TRUE	0.00303116	3.65e-05	45.3299
	TG	rs73001020	T	C	0.0344	-0.100374	0.00382049	19	19418866	3.95e-152	TRUE	1.7e-68	0.000551181	690.246
	TG	rs73008513	G	A	0.0446	-0.0267985	0.00341464	11	117004112	4.22e-15	TRUE	6.97e-07	5.04e-05	61.5929
	TG	rs73075609	T	C	0.0239	0.0281732	0.00467767	20	5580789	1.71e-09	TRUE	6.85e-05	2.9e-05	36.2754
	TG	rs733760	T	G	0.428	-0.00962233	0.00140844	2	21534298	8.38e-12	TRUE	6.62e-06	3.77e-05	46.6749
	TG	rs73602128	C	T	0.0761	-0.0144127	0.00264224	20	566768	4.9e-08	TRUE	0.000643503	2.38e-05	29.754
	TG	rs745578	A	G	0.245	0.0169094	0.00160211	8	72466324	4.84e-26	TRUE	3.95e-10	8.9e-05	111.396
	TG	rs74773964	C	T	0.0184	-0.0437056	0.0051271	11	116649759	1.54e-17	TRUE	2.95e-08	5.83e-05	72.6658
	TG	rs7477945	G	A	0.216	0.0103164	0.00166393	10	33962855	5.65e-10	TRUE	3.16e-05	3.08e-05	38.4402
	TG	rs74792494	C	A	0.0229	0.182048	0.00456472	11	116549408	1e-200	TRUE	7.3e-157	0.00126979	1590.53
	TG	rs748483	G	A	0.113	0.0142532	0.00215853	4	952409	4.02e-11	TRUE	0.000295419	3.5e-05	43.6021
	TG	rs75318540	T	C	0.0215	-0.0441095	0.00471993	11	116683862	9.16e-21	TRUE	5.74e-09	6.99e-05	87.3358
	TG	rs75479205	G	A	0.191	-0.0113	0.00175772	6	7255610	1.29e-10	TRUE	0.00337523	3.35e-05	41.3292
	TG	rs75609851	A	G	0.00939	-0.204999	0.00722291	8	19871080	3.39e-177	TRUE	4.88e-80	0.000647002	805.524
	TG	rs75679663	A	C	0.00881	-0.0963168	0.00734363	17	4667972	2.68e-39	TRUE	1.83e-18	0.000138206	172.021
	TG	rs75735512	G	A	0.0463	0.027111	0.00337272	15	57047196	9.11e-16	TRUE	1.7e-07	5.16e-05	64.6145
	TG	rs76075198	T	C	0.0222	0.0451768	0.00465381	19	45179631	2.8e-22	TRUE	5.55e-10	7.54e-05	94.2352
	TG	rs76186034	T	G	0.195	0.00965296	0.00175141	14	29834090	3.56e-08	TRUE	0.0293796	2.42e-05	30.377
	TG	rs7639752	A	G	0.493	0.00874018	0.00137486	3	195973244	2.06e-10	TRUE	0.00929424	3.23e-05	40.4132
	TG	rs76517460	A	G	0.0224	-0.0306847	0.00478925	11	116500411	1.48e-10	TRUE	0.000371607	3.29e-05	41.0495
	TG	rs7684939	A	G	0.483	-0.00935312	0.00138532	4	55509189	1.46e-11	TRUE	0.000481694	3.68e-05	45.584
	TG	rs7696969	T	G	0.368	0.0118988	0.00142473	4	143326714	6.73e-17	TRUE	1.35e-07	5.58e-05	69.7494
	TG	rs77172747	A	G	0.03	-0.0227781	0.00399067	16	67605125	1.14e-08	TRUE	0.000379655	2.61e-05	32.5794
	TG	rs77542162	G	A	0.0195	-0.0487845	0.00503214	17	67081278	3.18e-22	TRUE	2.16e-10	7.54e-05	93.9848
	TG	rs77697917	T	C	0.028	0.154336	0.00424394	17	41840849	1e-200	TRUE	4.37e-123	0.00105887	1322.5
	TG	rs77772149	G	A	0.0613	-0.0165755	0.00288197	1	174046339	8.85e-09	TRUE	0.00303191	2.64e-05	33.0791
	TG	rs77852530	C	A	0.0539	-0.0322853	0.00318223	11	116859675	3.47e-24	TRUE	1.09e-11	8.43e-05	102.931
	TG	rs77960347	G	A	0.0125	0.0353954	0.00611911	18	47109955	7.28e-09	TRUE	0.00635952	2.68e-05	33.4593
	TG	rs78058190	A	G	0.0524	0.0766795	0.00354486	2	219699999	9.14e-104	TRUE	3.91e-39	0.000382125	467.907
	TG	rs7808446	T	G	0.246	0.0160134	0.00160227	7	150214465	1.62e-23	TRUE	7.39e-07	7.99e-05	99.8838
	TG	rs7830852	G	A	0.226	0.0115959	0.00164029	8	106415088	1.56e-12	TRUE	0.00433217	3.99e-05	49.9766
	TG	rs783086	G	A	0.454	-0.00832815	0.00137653	6	111561713	1.45e-09	TRUE	0.00183071	2.93e-05	36.6037
	TG	rs7856817	A	G	0.173	0.0143397	0.00181258	9	1054587	2.55e-15	TRUE	1.48e-06	5e-05	62.5871
	TG	rs78980904	C	T	0.233	-0.06151	0.00164851	2	21121464	1e-200	TRUE	7.67e-135	0.00111093	1392.22
	TG	rs79153732	T	C	0.0176	0.0749995	0.0052248	8	19662937	9.98e-47	TRUE	3.74e-20	0.000164967	206.052
	TG	rs7927024	C	T	0.0236	-0.0440848	0.00499203	11	116945738	1.04e-18	TRUE	3.65e-07	6.26e-05	77.9871
	TG	rs79287178	A	G	0.0293	0.0601879	0.00421697	3	172294500	3.23e-46	TRUE	9.97e-19	0.00016322	203.712
	TG	rs79395356	G	T	0.248	-0.0248319	0.00161568	12	57738600	2.63e-53	TRUE	7.92e-22	0.00019386	236.216
	TG	rs79639690	C	T	0.0458	0.0236798	0.00332228	2	227605895	1.02e-12	TRUE	1.42e-05	4.06e-05	50.8022
	TG	rs79719909	G	A	0.204	-0.0197115	0.00172289	12	20474706	2.61e-30	TRUE	5.06e-12	0.000104963	130.895
	TG	rs79760705	T	G	0.11	0.0258967	0.00218663	5	53298716	2.33e-32	TRUE	8.53e-11	0.00011202	140.261
	TG	rs79833227	A	C	0.176	0.0295069	0.00182043	20	44446643	4.37e-59	TRUE	3.59e-23	0.000209751	262.723
	TG	rs8066617	G	A	0.356	-0.00938102	0.00146268	17	55210713	1.42e-10	TRUE	0.00398508	3.35e-05	41.134
	TG	rs8083730	A	G	0.0824	-0.0185654	0.00247896	18	293519	6.93e-14	TRUE	8.78e-06	4.49e-05	56.0879
	TG	rs832540	G	A	0.359	0.0117558	0.0014362	5	56199202	2.72e-16	TRUE	5.78e-06	5.35e-05	66.9999
	TG	rs855918	A	G	0.377	0.00887805	0.00143704	7	149196533	6.49e-10	TRUE	5.99e-05	3.08e-05	38.1678
	TG	rs868933	T	G	0.247	-0.0108718	0.00161384	2	20370926	1.62e-11	TRUE	0.000960707	3.64e-05	45.3818
	TG	rs898969	A	G	0.293	0.0175552	0.00152094	16	81518544	8.07e-31	TRUE	7.92e-13	0.000107223	133.225
	TG	rs9297994	G	A	0.338	0.023235	0.00144664	8	59392324	4.76e-58	TRUE	4.34e-25	0.000206162	257.967
	TG	rs9450316	T	C	0.392	0.0115507	0.00152154	6	86408836	3.16e-14	TRUE	4.56e-06	5.21e-05	57.6301
	TG	rs9461755	A	G	0.0465	0.0755246	0.0034645	6	32441046	2.34e-105	TRUE	2.03e-48	0.000411852	475.22
	TG	rs9496567	A	G	0.236	-0.0120741	0.00162318	6	100602753	1.02e-13	TRUE	0.225332	4.42e-05	55.3319
	TG	rs954019	A	G	0.351	0.00868365	0.00143329	18	42598588	1.37e-09	TRUE	0.000714656	2.93e-05	36.7059
	TG	rs9604570	G	A	0.181	-0.0225405	0.00181344	13	114631940	1.8e-35	TRUE	6.12e-16	0.000123424	154.497
	TG	rs9650069	T	C	0.308	-0.0092799	0.00149756	8	118204020	5.77e-10	TRUE	9.58e-05	3.07e-05	38.3988
	TG	rs9680376	G	A	0.471	-0.00823002	0.00141859	21	46583406	6.57e-09	TRUE	0.000844914	2.73e-05	33.6579
	TG	rs97384	T	C	0.378	0.0464607	0.00143866	11	61624181	1e-200	TRUE	1e-92	0.000847441	1042.93
	TG	rs9817452	T	G	0.383	-0.0178823	0.00142784	3	156795414	5.52e-36	TRUE	3.89e-13	0.000126457	156.851
	TG	rs9823748	A	G	0.473	-0.0116055	0.00137934	3	4765955	3.97e-17	TRUE	3.97e-07	5.7e-05	70.792
	TG	rs9828193	G	A	0.176	0.0130017	0.00182061	3	66841702	9.24e-13	TRUE	0.00419102	4.07e-05	50.9995
	TG	rs9987289	A	G	0.0917	0.0159733	0.00236201	8	9183358	1.36e-11	TRUE	0.00126937	3.65e-05	45.7325
	Lp(a)	rs10455872	G	A	0.071668	1.4167	0.0046295	6	161010118	1e-200	TRUE	0	0.254789	93645
	Lp(a)	rs1065853	T	G	0.078834	-0.10879	0.0050072	19	45413233	1.40929e-104	TRUE	8.21875e-82	0.0017205	472.047
	Lp(a)	rs1086567	A	G	0.62565	0.041831	0.0027929	6	160606341	1.08118e-50	TRUE	3.84426e-38	0.00081836	224.328
	Lp(a)	rs116850263	C	T	0.0043942	0.34595	0.021294	6	161029670	2.51189e-59	TRUE	5.20315e-47	0.000962738	263.942
	Lp(a)	rs117648937	T	C	0.012423	-0.17067	0.012891	6	160628128	5.33089e-40	TRUE	5.26774e-31	0.000639555	175.282
	Lp(a)	rs117733303	G	A	0.0083134	0.6552	0.014811	6	160922870	1e-200	TRUE	0	0.00709417	1956.93
	Lp(a)	rs117857195	T	G	0.023342	-0.50751	0.009601	6	161080457	1e-200	TRUE	0	0.0100986	2794.17
	Lp(a)	rs12179053	T	C	0.25948	-0.12468	0.0030714	6	160711566	1e-200	TRUE	9.10175e-276	0.0059804	1647.85
	Lp(a)	rs12446515	T	C	0.32362	-0.024071	0.0028945	16	56987015	9.14324e-17	TRUE	2.11387e-11	0.000252433	69.1573
	Lp(a)	rs143368848	G	A	0.018145	-0.28128	0.010623	6	161290860	2.67917e-154	TRUE	4.69991e-122	0.00255322	701.1
	Lp(a)	rs145220053	A	G	0.022414	-0.055492	0.0092871	6	161263633	2.30038e-09	TRUE	7.39393e-07	0.000130334	35.7024
	Lp(a)	rs146534110	T	G	0.012612	0.45208	0.012068	6	160578069	1e-200	TRUE	1.4074e-236	0.00509747	1403.32
	Lp(a)	rs149210101	A	C	0.019475	-0.34584	0.01002	6	160762506	1e-200	TRUE	1.81349e-201	0.00433056	1191.27
	Lp(a)	rs184158723	A	G	0.018569	0.30507	0.0099948	6	160032437	1e-200	TRUE	8.81817e-157	0.00338993	931.639
	Lp(a)	rs190412859	A	G	0.027391	-0.32673	0.0083735	6	160710480	1e-200	TRUE	2.39618e-258	0.00552804	1522.51
	Lp(a)	rs3127580	T	C	0.15747	0.40905	0.0036443	6	160710851	1e-200	TRUE	0	0.0439752	12598.6
	Lp(a)	rs35351535	G	A	0.0419	-0.19158	0.0068388	6	160794429	1.91426e-172	TRUE	2.92175e-126	0.00285701	784.761
	Lp(a)	rs73596816	A	G	0.035207	0.74988	0.0072056	6	161017363	1e-200	TRUE	0	0.0380378	10830.3
	Lp(a)	rs8178824	T	C	0.029771	0.05347	0.0079641	17	64224775	1.89889e-11	TRUE	4.62843e-06	0.000164547	45.0758
	Lp(a)	rs9355328	C	T	0.974544	0.17571	0.0087043	6	161447300	1.48184e-90	TRUE	2.35859e-69	0.00148557	407.495
Biobank Japan	LDL-C	rs10903130	T	A	0.299	0.0306309	0.00544258	1	25769221	1.82e-08	TRUE	0.0064039	0.000383382	31.6737
	LDL-C	rs112784971	T	C	0.244	-0.0363325	0.00585445	8	59406490	5.44e-10	TRUE	0.00124685	0.000466127	38.513
	LDL-C	rs11571836	G	A	0.376	-0.0429132	0.00524273	13	32973439	2.72e-16	TRUE	0.000686833	0.000810593	66.9971
	LDL-C	rs11601507	A	C	0.0843	0.059695	0.00926713	11	5701074	1.18e-10	TRUE	0.00170492	0.000520402	41.493
	LDL-C	rs12162136	G	A	0.4	0.0340923	0.00509051	17	67082266	2.12e-11	TRUE	0.00978364	0.000542803	44.8518
	LDL-C	rs12229026	C	T	0.282	0.0346885	0.00571189	12	100834253	1.26e-09	TRUE	0.0309129	0.000446381	36.8808
	LDL-C	rs1883025	T	C	0.234	-0.0397131	0.00587971	9	107664301	1.44e-11	TRUE	0.00315581	0.000552083	45.6189
	LDL-C	rs2419607	G	T	0.403	-0.0366065	0.00515723	10	113978499	1.26e-12	TRUE	0.0335558	0.000609687	50.3817
	LDL-C	rs2519093	T	C	0.216	0.0860428	0.00601942	9	136141870	2.38e-46	TRUE	7.52168e-13	0.00246794	204.319
	LDL-C	rs2539981	T	C	0.328	-0.0373092	0.00549177	2	63104904	1.09e-11	TRUE	0.0127311	0.000572406	46.1526
	LDL-C	rs2642438	A	G	0.177	-0.0509314	0.00682698	1	220970028	8.63e-14	TRUE	0.00519593	0.000697896	55.6549
	LDL-C	rs2737265	G	A	0.299	-0.0300141	0.00541567	8	116667634	2.99e-08	TRUE	0.0116705	0.000371769	30.714
	LDL-C	rs2738464	G	C	0.283	-0.10797	0.00594468	19	11242307	1.02e-73	TRUE	3.37509e-24	0.00449458	329.866
	LDL-C	rs34025891	G	A	0.0122	-0.13912	0.0231464	8	9196365	1.85e-09	TRUE	0.00416818	0.000453733	36.1245
	LDL-C	rs3752442	G	A	0.453	-0.0329721	0.00539316	4	3446883	9.74e-10	TRUE	0.00274828	0.000486984	37.3762
	LDL-C	rs390082	G	T	0.0725	-0.459323	0.01349	19	45416831	1e-200	TRUE	2.10889e-109	0.0254424	1159.29
	LDL-C	rs56393506	T	C	0.102	0.0641803	0.00903331	6	161089307	1.2e-12	TRUE	0.000746953	0.000681277	50.4775
	LDL-C	rs602633	T	G	0.0662	-0.191937	0.0104465	1	109821511	2.15e-75	TRUE	5.87781e-25	0.00449802	337.57
	LDL-C	rs62074055	C	G	0.332	0.0381562	0.00548377	17	45771933	3.45e-12	TRUE	0.001936	0.000585876	48.4129
	LDL-C	rs6453131	T	G	0.498	-0.0815135	0.00499499	5	74644706	7.22e-60	TRUE	1.8956e-17	0.00321425	266.305
	LDL-C	rs6493583	G	C	0.174	-0.0409784	0.00694324	15	53096084	3.59e-09	TRUE	0.048143	0.000436894	34.8317
	LDL-C	rs6663252	C	T	0.12	-0.0750854	0.00781761	1	55630151	7.64e-22	TRUE	4.7129e-06	0.00111575	92.247
	LDL-C	rs7212349	T	C	0.274	-0.0340342	0.0057522	17	26733698	3.28e-09	TRUE	0.00184936	0.00043423	35.0068
	LDL-C	rs72788559	T	G	0.126	-0.0965289	0.00747911	2	21195522	4.14e-38	TRUE	6.7299e-08	0.00201293	166.573
	LDL-C	rs737337	C	T	0.265	-0.0618843	0.00586456	19	11347493	4.96e-26	TRUE	1.28772e-08	0.00139529	111.347
	LDL-C	rs7789194	T	C	0.421	0.0430259	0.00553265	7	25992510	7.44e-15	TRUE	0.000106519	0.000849278	60.4758
	LDL-C	rs7898735	C	T	0.238	-0.0577887	0.00613392	10	74712546	4.46e-21	TRUE	5.84549e-07	0.00107357	88.7563
	TG	rs1077835	G	A	0.413	0.0702666	0.00533702	15	58723426	1.38e-39	TRUE	5.94e-12	0.0023008	173.336
	TG	rs112784971	T	C	0.245	-0.0334623	0.00579345	8	59406490	7.65e-09	TRUE	0.00297466	0.000397161	33.3601
	TG	rs12229430	C	G	0.367	-0.0311299	0.00570498	12	94861277	4.85e-08	TRUE	0.309838	0.000403141	29.7739
	TG	rs13246993	A	G	0.105	-0.134801	0.00827935	7	73022746	1.33e-59	TRUE	2.92811e-17	0.00314722	265.084
	TG	rs1475537	T	C	0.263	0.0369542	0.00574047	9	92212750	1.21e-10	TRUE	0.00224735	0.000510911	41.4402
	TG	rs16990971	G	A	0.0609	0.0792017	0.0103422	20	44601293	1.89e-14	TRUE	3.05057e-05	0.000697978	58.6452
	TG	rs2291119	T	C	0.299	0.0309248	0.0054902	11	47298201	1.77e-08	TRUE	0.00303815	0.000377724	31.7269
	TG	rs35570672	C	T	0.434	-0.0407339	0.00499877	8	18272635	3.68e-16	TRUE	1.58901e-05	0.000790213	66.4011
	TG	rs3752442	G	A	0.453	-0.0381573	0.00534574	4	3446883	9.48e-13	TRUE	0.000378912	0.000653199	50.9482
	TG	rs390082	G	T	0.0727	0.117946	0.0133292	19	45416831	8.86e-19	TRUE	1.04959e-07	0.00172275	78.2959
	TG	rs4495740	G	T	0.186	-0.0817782	0.00635036	1	63124465	6.01e-38	TRUE	1.57286e-06	0.00197323	165.832
	TG	rs56255430	C	A	0.0715	-0.0823123	0.00967836	19	19477877	1.82e-17	TRUE	8.71082e-05	0.000860704	72.3295
	TG	rs6889596	C	T	0.277	-0.0315941	0.00564268	5	123030802	2.15e-08	TRUE	0.396783	0.000386552	31.3495
	TG	rs7078456	C	T	0.33	0.0343025	0.00540496	10	65269479	2.2e-10	TRUE	0.619476	0.000484166	40.2769
	TG	rs7165077	T	C	0.359	-0.0496796	0.00542555	15	58686809	5.36e-20	TRUE	1.71091e-06	0.0011142	83.8411
	TG	rs72670104	T	C	0.339	0.0366891	0.00571806	4	88151605	1.4e-10	TRUE	0.000895161	0.000547416	41.1685
	TG	rs72788559	T	G	0.126	-0.0485795	0.00741549	2	21195522	5.71e-11	TRUE	0.06476	0.000510865	42.9157
	TG	rs7350481	T	C	0.239	0.226663	0.00595692	11	116586283	1e-200	TRUE	1.6327e-92	0.0175455	1447.79
	TG	rs74855321	T	C	0.0986	-0.177221	0.00827599	8	19836984	9.92e-102	TRUE	6.54343e-23	0.00543159	458.543
	Lp(a)	rs56393506	T	C	0.8892	0.6637	0.04177	6	161089307	7.34852e-57	TRUE	2.05075e-50	0.0997336	252.251
Christophersen	LDL-C	rs112784971	T	C	0.244	-0.0363325	0.00585445	8	59406490	5.44e-10	TRUE	0.286574	0.000466127	38.513
	LDL-C	rs11571836	G	A	0.376	-0.0429132	0.00524273	13	32973439	2.72e-16	TRUE	0.27112	0.000810593	66.9971
	LDL-C	rs11601507	A	C	0.0843	0.059695	0.00926713	11	5701074	1.18e-10	TRUE	0.676804	0.000520402	41.493
	LDL-C	rs12162136	G	A	0.4	0.0340923	0.00509051	17	67082266	2.12e-11	TRUE	0.876668	0.000542803	44.8518
	LDL-C	rs12229026	C	T	0.282	0.0346885	0.00571189	12	100834253	1.26e-09	TRUE	0.427276	0.000446381	36.8808
	LDL-C	rs1883025	T	C	0.234	-0.0397131	0.00587971	9	107664301	1.44e-11	TRUE	0.341537	0.000552083	45.6189
	LDL-C	rs2419607	G	T	0.403	-0.0366065	0.00515723	10	113978499	1.26e-12	TRUE	0.37549	0.000609687	50.3817
	LDL-C	rs2539981	T	C	0.328	-0.0373092	0.00549177	2	63104904	1.09e-11	TRUE	0.232043	0.000572406	46.1526
	LDL-C	rs2642438	A	G	0.177	-0.0509314	0.00682698	1	220970028	8.63e-14	TRUE	0.176169	0.000697896	55.6549
	LDL-C	rs34025891	G	A	0.0122	-0.13912	0.0231464	8	9196365	1.85e-09	TRUE	0.956644	0.000453733	36.1245
	LDL-C	rs3752442	G	A	0.453	-0.0329721	0.00539316	4	3446883	9.74e-10	TRUE	0.434588	0.000486984	37.3762
	LDL-C	rs390082	G	T	0.0725	-0.459323	0.01349	19	45416831	1e-200	TRUE	1.72001e-21	0.0254424	1159.29
	LDL-C	rs56393506	T	C	0.102	0.0641803	0.00903331	6	161089307	1.2e-12	TRUE	0.374127	0.000681277	50.4775
	LDL-C	rs5758600	T	G	0.433	0.0439292	0.00567779	22	42538670	1.02e-14	TRUE	0.516549	0.00076286	59.86
	LDL-C	rs602633	T	G	0.0662	-0.191937	0.0104465	1	109821511	2.15e-75	TRUE	0.000148935	0.00449802	337.57
	LDL-C	rs6453131	T	G	0.498	-0.0815135	0.00499499	5	74644706	7.22e-60	TRUE	0.0679281	0.00321425	266.305
	LDL-C	rs6663252	C	T	0.12	-0.0750854	0.00781761	1	55630151	7.64e-22	TRUE	0.0665411	0.00111575	92.247
	LDL-C	rs6874202	T	C	0.253	-0.055733	0.00577362	5	156391628	4.77e-22	TRUE	0.137475	0.00112701	93.179
	LDL-C	rs72788559	T	G	0.126	-0.0965289	0.00747911	2	21195522	4.14e-38	TRUE	0.063041	0.00201293	166.573
	LDL-C	rs737337	C	T	0.265	-0.0618843	0.00586456	19	11347493	4.96e-26	TRUE	0.030677	0.00139529	111.347
	LDL-C	rs7394579	G	A	0.402	-0.0358532	0.00578158	11	61581450	5.6e-10	TRUE	0.439985	0.000522247	38.4548
	LDL-C	rs77303550	T	C	0.244	-0.0895249	0.00639594	16	72079657	1.62e-44	TRUE	0.00200191	0.00269688	195.915
	LDL-C	rs7789194	T	C	0.421	0.0430259	0.00553265	7	25992510	7.44e-15	TRUE	0.226498	0.000849278	60.4758
	LDL-C	rs7898735	C	T	0.238	-0.0577887	0.00613392	10	74712546	4.46e-21	TRUE	0.121771	0.00107357	88.7563
	TG	rs1077835	G	A	0.413	0.0702666	0.00533702	15	58723426	1.38e-39	TRUE	0.0076515	0.0023008	173.336
	TG	rs112784971	T	C	0.245	-0.0334623	0.00579345	8	59406490	7.65e-09	TRUE	0.336122	0.000397161	33.3601
	TG	rs116111528	T	C	0.0457	0.0868355	0.0123881	6	32313512	2.39e-12	TRUE	0.225169	0.000585127	49.1332
	TG	rs13246993	A	G	0.105	-0.134801	0.00827935	7	73022746	1.33e-59	TRUE	0.00142139	0.00314722	265.084
	TG	rs1475537	T	C	0.263	0.0369542	0.00574047	9	92212750	1.21e-10	TRUE	0.793101	0.000510911	41.4402
	TG	rs2291119	T	C	0.299	0.0309248	0.0054902	11	47298201	1.77e-08	TRUE	0.841793	0.000377724	31.7269
	TG	rs35570672	C	T	0.434	-0.0407339	0.00499877	8	18272635	3.68e-16	TRUE	0.875158	0.000790213	66.4011
	TG	rs3752442	G	A	0.453	-0.0381573	0.00534574	4	3446883	9.48e-13	TRUE	0.317164	0.000653199	50.9482
	TG	rs390082	G	T	0.0727	0.117946	0.0133292	19	45416831	8.86e-19	TRUE	0.0286359	0.00172275	78.2959
	TG	rs4495740	G	T	0.186	-0.0817782	0.00635036	1	63124465	6.01e-38	TRUE	0.190627	0.00197323	165.832
	TG	rs56255430	C	A	0.0715	-0.0823123	0.00967836	19	19477877	1.82e-17	TRUE	0.347147	0.000860704	72.3295
	TG	rs6874202	T	C	0.252	-0.0506705	0.00572789	5	156391628	9.05e-19	TRUE	0.19568	0.000931147	78.2547
	TG	rs6889596	C	T	0.277	-0.0315941	0.00564268	5	123030802	2.15e-08	TRUE	0.340815	0.000386552	31.3495
	TG	rs7078456	C	T	0.33	0.0343025	0.00540496	10	65269479	2.2e-10	TRUE	0.469225	0.000484166	40.2769
	TG	rs7165077	T	C	0.359	-0.0496796	0.00542555	15	58686809	5.36e-20	TRUE	0.117902	0.0011142	83.8411
	TG	rs72788559	T	G	0.126	-0.0485795	0.00741549	2	21195522	5.71e-11	TRUE	0.644345	0.000510865	42.9157
	TG	rs7350481	T	C	0.239	0.226663	0.00595692	11	116586283	1e-200	TRUE	1.39298e-14	0.0175455	1447.79
	TG	rs7394579	G	A	0.4	0.0435431	0.00572316	11	61581450	2.78e-14	TRUE	0.27984	0.000771474	57.8836
	TG	rs74855321	T	C	0.0986	-0.177221	0.00827599	8	19836984	9.92e-102	TRUE	0.000431773	0.00543159	458.543
	Lp(a)	rs56393506	T	C	0.8892	0.6637	0.04177	6	161089307	7.34852e-57	TRUE	1.45636e-33	0.0997336	252.251
Abbreviations: SE, standard error; SNP, single-nucleotide polymorphism; Chr, chromosome; Pos, position; LDL-C, low-density lipoprotein cholesterol, TG, triglyceride; Lp(a), lipoprotein(a).

## Sheet: Table S6
Table S6. Information of genetic instrumental variants for genetically proxied drug target genes
Outcome Dataset	Drug target gene	SNP	Effect allele	Other allele	Effect allele frequency	Beta	SE	Chr	Pos	Pvalue	Steiger direction	steiger Pvalue	R2	F
FinnGen	HMGCR	rs111353455	A	G	0.0834	0.0185571	0.00250322	5	74623949	1.23e-13	TRUE	0.032175	4.46337e-05	54.9568
	HMGCR	rs112585543	T	C	0.0132	0.0483326	0.00609863	5	74630929	2.28e-15	TRUE	0.106105	5.10497e-05	62.808
	HMGCR	rs115169875	A	G	0.0257	-0.0336664	0.00460733	5	74633264	2.73e-13	TRUE	0.0509985	4.44515e-05	53.3942
	HMGCR	rs115845757	A	G	0.0197	0.0580296	0.0052621	5	74563700	2.81e-28	TRUE	0.000354838	9.92349e-05	121.613
	HMGCR	rs11741997	G	A	0.0195	-0.038645	0.00565145	5	74560542	8.03e-12	TRUE	0.0223541	4.30513e-05	46.7591
	HMGCR	rs144083983	T	C	0.0702	-0.0418179	0.00299336	5	74683306	2.37e-44	TRUE	2.7692e-08	0.00016204	195.167
	HMGCR	rs150766131	T	C	0.0184	0.0458333	0.00552687	5	74729115	1.11e-16	TRUE	0.00174454	5.58586e-05	68.7706
	HMGCR	rs151214061	C	T	0.0216	0.0428749	0.00490384	5	74614286	2.27e-18	TRUE	0.00039325	6.20865e-05	76.4422
	HMGCR	rs17244792	A	G	0.0168	-0.0364021	0.00599165	5	74640625	1.24e-09	TRUE	0.0689424	3.0136e-05	36.9113
	HMGCR	rs17244939	C	A	0.0156	-0.0430266	0.00615959	5	74631096	2.84e-12	TRUE	0.00638756	4.02124e-05	48.7944
	HMGCR	rs17562727	C	T	0.0274	0.0511138	0.0044631	5	74682474	2.28e-30	TRUE	0.0656444	0.000107135	131.16
	HMGCR	rs17648121	T	C	0.0307	0.0631082	0.00414886	5	74650106	2.99e-52	TRUE	3.53949e-10	0.000187897	231.373
	HMGCR	rs180755046	A	C	0.0161	-0.0421176	0.00623075	5	74703989	1.38e-11	TRUE	0.0978154	3.79208e-05	45.6926
	HMGCR	rs181668591	T	C	0.0102	0.0603515	0.0072232	5	74689045	6.53e-17	TRUE	0.00139752	5.70133e-05	69.8098
	HMGCR	rs2303152	A	G	0.0971	0.0364765	0.00233186	5	74641707	3.73e-55	TRUE	9.76545e-11	0.000198696	244.693
	HMGCR	rs35122945	C	A	0.0674	-0.0370552	0.00297073	5	74610293	1.04e-35	TRUE	0.000541233	0.000126959	155.586
	HMGCR	rs3761740	A	C	0.0971	0.0536811	0.00233111	5	74632133	2.44e-117	TRUE	3.24781e-12	0.000430518	530.294
	HMGCR	rs4703665	T	C	0.137	-0.0305538	0.00227243	5	74602898	3.27e-41	TRUE	3.47077e-08	0.00015505	180.779
	HMGCR	rs4704197	T	C	0.366	0.047488	0.00146904	5	74537751	1e-200	TRUE	1.90552e-40	0.000848106	1044.96
	HMGCR	rs61080643	A	G	0.0784	0.0333992	0.00256965	5	74746880	1.26e-38	TRUE	1.05789e-07	0.000137188	168.936
	HMGCR	rs62366588	A	C	0.058	-0.0345684	0.00319587	5	74664987	2.87e-27	TRUE	2.28693e-05	9.81931e-05	116.998
	HMGCR	rs6453131	G	T	0.378	0.0683381	0.0014287	5	74644706	1e-200	TRUE	1.12143e-79	0.00185476	2287.93
	HMGCR	rs72633963	A	G	0.127	0.0653494	0.00209165	5	74630829	1e-200	TRUE	8.70182e-27	0.000792169	976.123
	HMGCR	rs72768351	G	A	0.0188	-0.0400763	0.00554353	5	74582374	4.85e-13	TRUE	0.0175555	4.26856e-05	52.2639
	HMGCR	rs73116870	C	A	0.0119	0.0423858	0.00661532	5	74543631	1.48e-10	TRUE	0.0085296	3.3532e-05	41.0524
	HMGCR	rs74695562	G	T	0.0417	-0.0369214	0.00369832	5	74675951	1.8e-23	TRUE	0.000279466	8.11095e-05	99.6659
	HMGCR	rs75240579	T	C	0.0401	-0.0404156	0.00375722	5	74624484	5.51e-27	TRUE	2.52894e-05	9.51193e-05	115.708
	HMGCR	rs75673664	T	C	0.129	0.0649906	0.00210114	5	74740756	1e-200	TRUE	3.20243e-26	0.000776432	956.732
	PCSK9	rs10493176	G	T	0.086	-0.0710446	0.002514	1	55538552	1.09e-175	TRUE	6.62038e-32	0.000648197	798.603
	PCSK9	rs11206517	G	T	0.0371	0.0888589	0.00371072	1	55526428	1e-126	TRUE	1.51269e-21	0.000465527	573.436
	PCSK9	rs115465289	A	G	0.0312	-0.0406552	0.00422364	1	55580914	6.23e-22	TRUE	0.000774051	7.5482e-05	92.6526
	PCSK9	rs11583974	A	G	0.0394	0.046599	0.00373757	1	55551718	1.12e-35	TRUE	2.88741e-07	0.000126827	155.444
	PCSK9	rs11591147	T	G	0.0163	-0.433696	0.005426	1	55505647	1e-200	TRUE	5.26409e-199	0.00519072	6388.67
	PCSK9	rs1165235	T	C	0.203	-0.0245617	0.00173846	1	55623669	2.54e-45	TRUE	2.32763e-07	0.000162127	199.612
	PCSK9	rs11810371	A	G	0.0428	-0.0423299	0.00367299	1	55496861	9.91e-31	TRUE	2.66442e-06	0.000109119	132.817
	PCSK9	rs12031153	A	G	0.0531	0.0331403	0.00346303	1	55601339	1.07e-21	TRUE	0.00280464	7.49899e-05	91.5798
	PCSK9	rs12043403	C	T	0.0975	-0.024476	0.00246425	1	55431933	3.01e-23	TRUE	0.0342763	8.0819e-05	98.6531
	PCSK9	rs12123143	C	T	0.229	0.0131509	0.00225602	1	55453856	5.57e-09	TRUE	0.0274484	4.48815e-05	33.98
	PCSK9	rs12732125	T	C	0.0188	-0.173907	0.00524615	1	55470153	1e-200	TRUE	2.3406e-23	0.000896085	1098.88
	PCSK9	rs12739979	T	C	0.238	-0.0270434	0.00181243	1	55496648	2.4e-50	TRUE	0.0013371	0.000194396	222.638
	PCSK9	rs138779133	G	A	0.0271	-0.0599362	0.00433766	1	55604404	2e-43	TRUE	1.64052e-07	0.000155385	190.927
	PCSK9	rs142116310	A	G	0.0107	0.0554039	0.00723134	1	55536386	1.84e-14	TRUE	0.0100365	4.81091e-05	58.7006
	PCSK9	rs142236283	A	G	0.0258	-0.0526683	0.00456022	1	55502146	7.42e-31	TRUE	7.72144e-06	0.000109174	133.391
	PCSK9	rs146273942	A	G	0.0205	-0.0465665	0.00506458	1	55453841	3.77e-20	TRUE	0.00132162	6.8995e-05	84.5395
	PCSK9	rs146480899	G	A	0.0198	-0.0364734	0.005179	1	55483477	1.89e-12	TRUE	0.11262	4.03805e-05	49.5975
	PCSK9	rs150119739	A	G	0.0417	0.0696203	0.00363206	1	55520938	6.81e-82	TRUE	5.20779e-14	0.000300951	367.422
	PCSK9	rs17111474	T	C	0.296	0.0113165	0.00163522	1	55479967	4.5e-12	TRUE	0.11062	4.13712e-05	47.8929
	PCSK9	rs17111503	G	A	0.256	0.0487264	0.00160687	1	55503448	1e-200	TRUE	2.1214e-32	0.000751409	919.531
	PCSK9	rs17111688	A	G	0.0376	0.0873255	0.00370946	1	55626676	1.54e-122	TRUE	1.23879e-21	0.000449901	554.192
	PCSK9	rs17192725	A	G	0.0876	0.0379882	0.00253634	1	55496131	1.03e-50	TRUE	7.55162e-07	0.000183545	224.327
	PCSK9	rs1863668	T	G	0.428	-0.0103062	0.00141955	1	55411708	3.87e-13	TRUE	0.0761475	4.31555e-05	52.7102
	PCSK9	rs2094470	C	T	0.0716	0.0212038	0.00276529	1	55497302	1.75e-14	TRUE	0.050631	4.84322e-05	58.7957
	PCSK9	rs2479396	G	A	0.323	-0.0114411	0.00159856	1	55482091	8.24e-13	TRUE	0.0460797	4.46282e-05	51.2244
	PCSK9	rs2479410	A	G	0.338	-0.0413009	0.00152538	1	55505861	1.9e-161	TRUE	1.88006e-18	0.000615774	733.098
	PCSK9	rs2479416	A	C	0.153	0.0173665	0.00201851	1	55496558	7.72e-18	TRUE	0.130072	6.09742e-05	74.0222
	PCSK9	rs2483205	T	C	0.441	-0.036452	0.00148583	1	55518316	6.55e-133	TRUE	1.11877e-19	0.000516607	601.871
	PCSK9	rs2495477	G	A	0.397	-0.0524078	0.00149171	1	55518467	1e-200	TRUE	5.03507e-41	0.00104695	1234.3
	PCSK9	rs2495499	T	C	0.461	0.0230303	0.00138682	1	55494682	6.25e-62	TRUE	6.27949e-12	0.000224572	275.777
	PCSK9	rs28385715	G	T	0.0229	0.0455686	0.00489729	1	55532142	1.34e-20	TRUE	0.000286875	7.22448e-05	86.5803
	PCSK9	rs374459115	A	G	0.0172	0.068345	0.006762	1	55489968	5.13e-24	TRUE	0.000116378	9.46173e-05	102.156
	PCSK9	rs41294821	T	C	0.0206	-0.0427234	0.00501678	1	55513183	1.65e-17	TRUE	0.00816725	5.90887e-05	72.5238
	PCSK9	rs530804537	A	G	0.0121	-0.255533	0.00718267	1	55583210	1e-200	TRUE	5.94927e-40	0.00118706	1265.67
	PCSK9	rs55637835	T	C	0.112	-0.0172186	0.00225893	1	55466303	2.49e-14	TRUE	0.00235989	4.74845e-05	58.1018
	PCSK9	rs55817205	A	G	0.0116	0.0676289	0.00712427	1	55609056	2.25e-21	TRUE	0.0602504	7.38658e-05	90.1121
	PCSK9	rs74700387	T	C	0.0161	-0.0416223	0.00554408	1	55510015	6.03e-14	TRUE	0.00243344	4.60023e-05	56.3628
	PCSK9	rs7525407	A	G	0.209	-0.044531	0.00172601	1	55522425	8.87e-147	TRUE	1.70037e-18	0.000540407	665.637
	PCSK9	rs7525503	T	G	0.0229	0.0712849	0.00498832	1	55522558	2.51e-46	TRUE	5.07912e-06	0.000167141	204.214
	PCSK9	rs7546522	T	C	0.15	-0.0223007	0.0020161	1	55516713	1.93e-28	TRUE	0.00067722	9.99689e-05	122.352
	PCSK9	rs77875082	A	G	0.0305	0.0538427	0.00421969	1	55485042	2.75e-37	TRUE	5.25627e-07	0.000133228	162.814
	PCSK9	rs80085738	A	G	0.0109	-0.0407151	0.00683942	1	55495299	2.63e-09	TRUE	0.0920404	2.89358e-05	35.4382
	NPC1L1	rs117623941	T	C	0.0173	-0.0315372	0.00565705	7	44598725	2.48e-08	TRUE	0.0471638	2.54032e-05	31.0789
	NPC1L1	rs12155204	C	T	0.196	0.0149149	0.0017563	7	44452381	2.03e-17	TRUE	0.0461247	5.86074e-05	72.1178
	NPC1L1	rs143116067	A	G	0.0675	-0.0200868	0.00293994	7	44653084	8.35e-12	TRUE	0.00541883	3.8169e-05	46.6814
	NPC1L1	rs148825701	T	C	0.22	0.0184147	0.00168938	7	44559803	1.15e-27	TRUE	0.00127486	9.65679e-05	118.816
	NPC1L1	rs17725246	C	T	0.195	0.0427777	0.00178857	7	44581986	2.03e-126	TRUE	1.00034e-14	0.0004768	572.035
	NPC1L1	rs2073548	G	A	0.0337	0.0233073	0.00387862	7	44581620	1.86e-09	TRUE	0.610827	2.95158e-05	36.1101
	NPC1L1	rs2289051	T	C	0.0259	0.0259164	0.00457691	7	44608718	1.49e-08	TRUE	0.0356964	2.61295e-05	32.063
	NPC1L1	rs73107478	C	A	0.0766	0.0388557	0.002702	7	44596644	6.87e-47	TRUE	2.86824e-08	0.000169508	206.794
	NPC1L1	rs77517259	T	C	0.0101	0.0503158	0.00728937	7	44586770	5.1e-12	TRUE	0.485747	3.89224e-05	47.6462
	NPC1L1	rs77826622	C	T	0.022	0.031303	0.0049353	7	44572346	2.26e-10	TRUE	0.116366	3.27837e-05	40.2295
	NPC1L1	rs7808295	T	C	0.041	-0.0231071	0.00372156	7	44572699	5.33e-10	TRUE	0.0566776	3.14838e-05	38.5514
	NPC1L1	rs79836087	A	G	0.0454	-0.0215277	0.0034364	7	44635997	3.74e-10	TRUE	0.0151646	3.21736e-05	39.2453
	NPC1L1	rs79854399	T	C	0.0189	-0.0390172	0.00522443	7	44640315	8.13e-14	TRUE	0.00714145	4.56201e-05	55.7742
	ANGPTL3	rs112548469	C	T	0.0154	-0.0666543	0.00603865	1	63121468	2.51e-28	TRUE	0.00183111	9.78229e-05	121.836
	ANGPTL3	rs115436978	A	G	0.0379	0.0322211	0.00380394	1	63129802	2.44e-17	TRUE	0.00234285	5.75572e-05	71.7485
	ANGPTL3	rs1168116	T	C	0.394	0.0391835	0.00147309	1	63149840	6.87e-156	TRUE	2.45085e-28	0.000575666	707.534
	ANGPTL3	rs12039115	T	C	0.127	-0.0532855	0.00208525	1	62995263	5.02e-144	TRUE	1.27637e-25	0.000521295	652.982
	ANGPTL3	rs12041843	G	T	0.124	-0.0524191	0.00224425	1	63170149	1.17e-120	TRUE	1.82773e-23	0.000485997	545.552
	ANGPTL3	rs12749263	C	T	0.257	0.0368569	0.00162796	1	63028198	1.75e-113	TRUE	1.37776e-19	0.000411241	512.566
	ANGPTL3	rs138783696	C	T	0.02	-0.0537867	0.00520321	1	62991248	4.78e-25	TRUE	0.000491229	8.57429e-05	106.858
	ANGPTL3	rs144001572	C	T	0.0126	0.0437589	0.00750252	1	62986188	5.46e-09	TRUE	0.0435857	3.14905e-05	34.0187
	ANGPTL3	rs148303184	T	C	0.0101	-0.0503818	0.00707717	1	63033103	1.09e-12	TRUE	0.00781214	4.06871e-05	50.6789
	ANGPTL3	rs148662400	C	T	0.0263	-0.0549643	0.0044504	1	63028087	4.85e-35	TRUE	1.38265e-06	0.000122009	152.533
	ANGPTL3	rs191782192	G	A	0.0109	0.0445503	0.00811113	1	63165631	3.96e-08	TRUE	0.249759	2.83133e-05	30.1674
	ANGPTL3	rs34693359	C	T	0.258	0.0337616	0.00162227	1	63158722	3.42e-96	TRUE	9.68058e-16	0.000347588	433.111
	ANGPTL3	rs35285100	C	T	0.0637	0.0231237	0.00285332	1	63069157	5.31e-16	TRUE	0.00180359	5.25959e-05	65.677
	ANGPTL3	rs41290148	G	T	0.0435	-0.0502144	0.00346718	1	63102007	1.56e-47	TRUE	2.26781e-08	0.000167517	209.751
	ANGPTL3	rs4915846	T	C	0.0642	0.0222254	0.0029205	1	63073113	2.74e-14	TRUE	0.0645763	4.62802e-05	57.9141
	ANGPTL3	rs61775882	C	T	0.0992	0.0244881	0.00243837	1	62974656	9.88e-24	TRUE	0.000682946	8.07707e-05	100.858
	ANGPTL3	rs61775912	G	A	0.015	-0.0630133	0.00608691	1	63010311	4.09e-25	TRUE	0.00457112	8.60303e-05	107.169
	ANGPTL3	rs61775945	T	C	0.0723	0.0227464	0.0027827	1	63105389	2.98e-16	TRUE	0.0623503	5.3374e-05	66.8178
	ANGPTL3	rs6666816	C	T	0.346	-0.0657252	0.00146007	1	63171199	1e-200	TRUE	6.50806e-75	0.00163211	2026.36
	ANGPTL3	rs74716393	C	T	0.0405	-0.0447048	0.00354725	1	63130601	2.04e-36	TRUE	1.29569e-06	0.000126991	158.827
	ANGPTL3	rs7519785	G	A	0.337	-0.0704084	0.00145146	1	63019919	1e-200	TRUE	1.35476e-85	0.00187993	2353.09
	ANGPTL3	rs78287364	G	A	0.0421	-0.0456813	0.00344357	1	62999359	3.66e-40	TRUE	3.4337e-07	0.000140991	175.978
	ANGPTL3	rs78942743	T	C	0.0241	0.0308138	0.00472456	1	63095677	6.94e-11	TRUE	0.0086476	3.41782e-05	42.537
	ANGPTL3	rs79151558	G	A	0.0215	-0.0413248	0.00488441	1	63060802	2.66e-17	TRUE	0.0140308	5.74513e-05	71.5808
	ANGPTL3	rs79152165	A	G	0.0407	0.0348081	0.00370101	1	63092886	5.2e-21	TRUE	0.000210518	7.088e-05	88.4544
	APOC3	rs10750097	G	A	0.212	0.141458	0.00168958	11	116664040	1e-200	TRUE	3.71653e-210	0.0056218	7009.66
	APOC3	rs10790167	T	C	0.358	0.052197	0.00144827	11	116800943	1e-200	TRUE	8.61909e-41	0.00104652	1298.95
	APOC3	rs11216122	T	G	0.0493	-0.0361034	0.0031992	11	116609540	1.55e-29	TRUE	0.000248364	0.000101933	127.354
	APOC3	rs11216164	A	G	0.333	-0.0202651	0.00148369	11	116734545	1.79e-42	TRUE	4.24227e-05	0.000149909	186.557
	APOC3	rs11216183	A	C	0.0942	-0.0488103	0.00234136	11	116781545	1.62e-96	TRUE	8.04949e-15	0.000346896	434.596
	APOC3	rs112701434	C	T	0.0403	-0.0392219	0.00357992	11	116797442	6.21e-28	TRUE	9.00122e-05	9.62101e-05	120.036
	APOC3	rs117050823	G	A	0.0277	0.205531	0.00437213	11	116782202	1e-200	TRUE	1.69228e-73	0.00176351	2209.88
	APOC3	rs117640781	T	C	0.0178	-0.0490108	0.00536954	11	116771226	7.01e-20	TRUE	0.0281233	6.68855e-05	83.3122
	APOC3	rs12721031	T	C	0.0251	-0.0487763	0.00450361	11	116704505	2.47e-27	TRUE	2.00748e-05	9.38758e-05	117.299
	APOC3	rs12721090	T	C	0.0332	-0.03176	0.00383607	11	116700775	1.24e-16	TRUE	0.0890635	5.48035e-05	68.5468
	APOC3	rs139524394	T	C	0.0102	0.26495	0.00717854	11	116624922	1e-200	TRUE	1.56306e-39	0.00109876	1362.24
	APOC3	rs140231532	T	C	0.0148	0.185404	0.00570578	11	116697301	1e-200	TRUE	2.02417e-38	0.00084622	1055.86
	APOC3	rs144280243	A	G	0.0255	-0.0447796	0.00437207	11	116647724	1.28e-24	TRUE	4.62516e-05	8.41269e-05	104.902
	APOC3	rs146092979	A	C	0.016	-0.0467513	0.00557124	11	116749084	4.8e-17	TRUE	0.00318638	5.64771e-05	70.4179
	APOC3	rs1473177	C	T	0.108	0.0684267	0.00220024	11	116759332	1e-200	TRUE	1.25249e-31	0.00077167	967.187
	APOC3	rs149070287	C	T	0.0101	0.161804	0.00696075	11	116733969	1.59e-119	TRUE	5.47484e-21	0.000433935	540.338
	APOC3	rs150233369	A	G	0.0232	-0.0493255	0.00470822	11	116629555	1.11e-25	TRUE	0.000271052	8.80227e-05	109.756
	APOC3	rs1729408	G	A	0.338	-0.0480937	0.00147411	11	116674818	1e-200	TRUE	1.5445e-37	0.000858117	1064.43
	APOC3	rs17519079	A	G	0.0637	-0.0291342	0.00278402	11	116629153	1.25e-25	TRUE	0.000130716	8.74337e-05	109.512
	APOC3	rs180328	G	A	0.209	-0.0513538	0.00167319	11	116623026	1e-200	TRUE	4.6516e-28	0.000751595	942.007
	APOC3	rs180329	A	G	0.453	-0.0422231	0.00137955	11	116622958	1e-200	TRUE	1.77368e-29	0.000750693	936.752
	APOC3	rs1893460	A	G	0.188	-0.0639546	0.00175383	11	116603677	1e-200	TRUE	3.38341e-50	0.00106064	1329.74
	APOC3	rs3135507	T	C	0.0262	0.0805674	0.00425164	11	116661488	4.44e-80	TRUE	7.67117e-12	0.000286963	359.091
	APOC3	rs34144542	G	A	0.0704	-0.0389285	0.0027461	11	116774447	1.29e-45	TRUE	5.01041e-06	0.000161394	200.956
	APOC3	rs35412484	C	T	0.162	-0.0421203	0.00188244	11	116669428	6.84e-111	TRUE	2.64659e-14	0.000401611	500.657
	APOC3	rs5132	T	C	0.016	0.0477138	0.00543866	11	116702778	1.74e-18	TRUE	0.000968799	6.16065e-05	76.9668
	APOC3	rs545274	T	C	0.212	-0.0393473	0.0016701	11	116730833	9.95e-123	TRUE	2.1425e-21	0.000443005	555.065
	APOC3	rs55713675	T	C	0.0674	0.213718	0.00270769	11	116622722	1e-200	TRUE	2.30999e-208	0.00494991	6229.94
	APOC3	rs595137	C	T	0.023	0.0930459	0.0046766	11	116771356	4.4e-88	TRUE	6.02963e-15	0.000317751	395.852
	APOC3	rs645258	A	C	0.0962	0.128067	0.0023762	11	116801201	1e-200	TRUE	1.74127e-90	0.00233221	2904.74
	APOC3	rs73023041	A	G	0.0435	-0.0281536	0.00338219	11	116741840	8.5e-17	TRUE	0.00164603	5.54186e-05	69.2901
	APOC3	rs73023056	A	G	0.0307	-0.0295763	0.00402236	11	116752191	1.94e-13	TRUE	0.00645187	4.33602e-05	54.0661
	APOC3	rs74773964	C	T	0.0184	-0.0437056	0.0051271	11	116649759	1.54e-17	TRUE	0.0329482	5.83135e-05	72.6658
	APOC3	rs75318540	T	C	0.0215	-0.0441095	0.00471993	11	116683862	9.16e-21	TRUE	0.000156875	6.98991e-05	87.3358
	APOC3	rs75542613	A	G	0.0674	-0.0594182	0.0027629	11	116679155	1.38e-102	TRUE	6.35737e-14	0.000369163	462.496
	APOC3	rs75919952	T	C	0.0515	-0.0920244	0.00313319	11	116667545	1.3e-189	TRUE	1.3564e-26	0.000688348	862.644
	APOC3	rs77203966	T	C	0.033	-0.0275054	0.00385539	11	116801299	9.73e-13	TRUE	0.214043	4.06927e-05	50.8978
	APOC3	rs79112951	T	C	0.0383	-0.0244374	0.0036365	11	116621972	1.82e-11	TRUE	0.102022	3.60979e-05	45.1588
	APOC3	rs79175883	C	T	0.0671	-0.0248932	0.00277248	11	116777394	2.74e-19	TRUE	0.000788706	6.45043e-05	80.6165
	APOC3	rs79610135	C	T	0.0313	-0.0359107	0.00409415	11	116635951	1.77e-18	TRUE	0.0175437	6.1625e-05	76.9342
	LPA	rs10945677	T	C	0.20253	-0.15696	0.0033635	6	160982051	1e-200	TRUE	6.60579e-205	0.00788806	2177.67
	LPA	rs112376176	T	C	0.043763	-0.28807	0.0065705	6	160874032	1e-200	TRUE	6.3181e-204	0.00696909	1922.19
	LPA	rs116039216	T	G	0.030701	0.043586	0.0078493	6	160962368	2.81339e-08	TRUE	0.000132247	0.000112564	30.8339
	LPA	rs117016680	C	T	0.081142	0.13437	0.0049639	6	161171857	3.72392e-161	TRUE	2.33393e-72	0.00266816	732.749
	LPA	rs117109638	A	G	0.012351	-0.35902	0.012844	6	160887192	1.05925e-171	TRUE	3.40072e-82	0.00284455	781.328
	LPA	rs117123956	C	T	0.025753	0.058792	0.0087322	6	160894693	1.66802e-11	TRUE	8.24981e-06	0.000165475	45.33
	LPA	rs117275341	T	G	0.011446	-0.12299	0.012823	6	160898907	8.78011e-22	TRUE	1.02249e-10	0.00033576	91.9935
	LPA	rs117515500	T	C	0.027108	0.076377	0.0084192	6	161164724	1.17842e-19	TRUE	2.2892e-09	0.000300377	82.2963
	LPA	rs117534432	T	C	0.039444	0.16356	0.0071942	6	161177443	2.57632e-114	TRUE	1.17921e-54	0.00188358	516.876
	LPA	rs117560596	A	G	0.030458	-0.2363	0.0078854	6	160884304	5.48277e-197	TRUE	2.36302e-87	0.00326793	898.001
	LPA	rs117629249	G	A	0.02707	-0.32792	0.0087871	6	161068108	1e-200	TRUE	4.91041e-127	0.0050589	1392.65
	LPA	rs117857195	T	G	0.023342	-0.50751	0.009601	6	161080457	1e-200	TRUE	1.18823e-293	0.0100986	2794.17
	LPA	rs118039278	A	G	0.071775	1.4205	0.0046452	6	160985526	1e-200	TRUE	0	0.254521	93512.7
	LPA	rs118127759	T	C	0.016405	-0.18855	0.010813	6	161127106	4.63874e-68	TRUE	1.46041e-24	0.0011089	304.059
	LPA	rs118133674	A	G	0.021001	0.41216	0.0093678	6	160899138	1e-200	TRUE	7.46618e-204	0.00701798	1935.77
	LPA	rs12207195	A	G	0.14377	-0.029375	0.0038613	6	160974578	2.80221e-14	TRUE	1.25995e-06	0.000211257	57.8743
	LPA	rs12524288	A	C	0.080031	-0.20222	0.0050682	6	160943428	1e-200	TRUE	1.27101e-169	0.00577881	1591.98
	LPA	rs12529361	C	T	0.22956	0.080985	0.0033339	6	161125631	3.35738e-130	TRUE	1.99313e-53	0.00214973	590.066
	LPA	rs1367210	T	C	0.85342	0.12958	0.0038306	6	161082799	1e-200	TRUE	3.97987e-114	0.0041605	1144.3
	LPA	rs138299074	C	T	0.033616	-0.23013	0.0076229	6	161184480	6.87068e-200	TRUE	4.20342e-92	0.00331648	911.387
	LPA	rs139389770	G	T	0.01091	0.26191	0.013237	6	161135746	4.50298e-87	TRUE	5.97695e-41	0.00142731	391.491
	LPA	rs141383002	C	A	0.013503	-0.14675	0.011831	6	160987565	2.55505e-35	TRUE	4.05244e-13	0.000561415	153.854
	LPA	rs142126734	A	G	0.058039	0.26719	0.0057723	6	160942926	1e-200	TRUE	9.98213e-217	0.00776198	2142.59
	LPA	rs14224	C	T	0.43121	0.098946	0.002725	6	161137779	1e-200	TRUE	7.56459e-128	0.00479063	1318.44
	LPA	rs142255303	T	G	0.010455	-0.49721	0.014505	6	161106730	1e-200	TRUE	8.34433e-116	0.00427169	1175.01
	LPA	rs143048975	A	G	0.041432	0.40746	0.007387	6	161118792	1e-200	TRUE	2.3447e-304	0.0109863	3042.5
	LPA	rs143053678	A	G	0.024987	-0.41274	0.0091839	6	160934405	1e-200	TRUE	9.35312e-213	0.00732019	2019.74
	LPA	rs144177163	A	C	0.034163	-0.23293	0.0075723	6	161164290	1e-200	TRUE	5.25419e-101	0.0034428	946.22
	LPA	rs145284170	C	T	0.024105	0.13975	0.0088757	6	161119893	7.81628e-56	TRUE	2.2054e-24	0.000904315	247.911
	LPA	rs151292106	T	C	0.02854	-0.29557	0.0082141	6	160943149	1e-200	TRUE	3.44837e-132	0.00470508	1294.78
	LPA	rs1830519	A	G	0.74253	-0.18116	0.0030824	6	161132830	1e-200	TRUE	0	0.0124543	3454.17
	LPA	rs1835346	G	A	0.024465	0.5052	0.00874	6	161162290	1e-200	TRUE	0	0.0120518	3341.19
	LPA	rs185864730	C	T	0.014355	-0.072428	0.011751	6	161179604	7.11836e-10	TRUE	0.000134168	0.000138681	37.9892
	LPA	rs191592502	T	C	0.015232	-0.19819	0.011492	6	161172374	1.30107e-66	TRUE	1.03757e-29	0.00108471	297.419
	LPA	rs2504922	T	C	0.65883	0.1198	0.0028524	6	160890231	1e-200	TRUE	4.31009e-176	0.0063991	1763.96
	LPA	rs34498812	A	G	0.025349	-0.25357	0.0085993	6	160975629	8.31764e-191	TRUE	4.36697e-90	0.00316452	869.494
	LPA	rs3900809	T	C	0.12901	-0.15401	0.0040702	6	161135202	1e-200	TRUE	5.04575e-153	0.00520016	1431.74
	LPA	rs41269133	C	T	0.08192	-0.29354	0.0049325	6	161087863	1e-200	TRUE	0	0.0127654	3541.58
	LPA	rs41269866	A	G	0.016826	-0.32243	0.010586	6	161078754	1e-200	TRUE	1.49638e-94	0.00337562	927.692
	LPA	rs41272114	T	C	0.028326	-0.36777	0.0082137	6	161006077	1e-200	TRUE	1.46358e-198	0.00726644	2004.8
	LPA	rs4252066	A	G	0.28103	-0.26751	0.0030231	6	161127125	1e-200	TRUE	0	0.0277938	7830.18
	LPA	rs4252137	A	G	0.030195	-0.18542	0.0079569	6	161154450	5.35797e-120	TRUE	4.59146e-56	0.0019787	543.028
	LPA	rs4252193	T	C	0.013063	-0.31427	0.011862	6	161157310	1.78238e-154	TRUE	1.46114e-74	0.00255619	701.919
	LPA	rs4708871	T	C	0.972559	0.34417	0.008231	6	160969096	1e-200	TRUE	7.1633e-186	0.00634296	1748.39
	LPA	rs540899685	C	A	0.053228	0.19085	0.0061703	6	161129236	1e-200	TRUE	5.70799e-92	0.00348074	956.684
	LPA	rs56393506	T	C	0.17135	0.90999	0.0032981	6	161089307	1e-200	TRUE	0	0.217494	76127.7
	LPA	rs60700834	A	G	0.066622	0.2407	0.0054283	6	161004491	1e-200	TRUE	3.04444e-208	0.00712742	1966.17
	LPA	rs6415084	C	T	0.52756	-0.19627	0.0026783	6	160980330	1e-200	TRUE	0	0.0192296	5370.15
	LPA	rs6919346	C	T	0.84263	0.36246	0.0036613	6	160960359	1e-200	TRUE	0	0.0345458	9800.46
	LPA	rs71565772	C	T	0.043771	-0.20769	0.0066289	6	160939982	1e-200	TRUE	1.67319e-100	0.00357116	981.624
	LPA	rs73592974	G	A	0.020279	-0.30525	0.00959	6	160891609	1e-200	TRUE	1.00516e-103	0.0036854	1013.14
	LPA	rs75234242	A	G	0.033945	-0.099887	0.0074425	6	161018985	4.68274e-41	TRUE	1.76826e-18	0.000657217	180.126
	LPA	rs76000021	C	T	0.01223	-0.44167	0.012828	6	160985501	1e-200	TRUE	1.26105e-110	0.0043094	1185.43
	LPA	rs76018427	C	T	0.019736	0.10577	0.0097451	6	160878006	1.94536e-27	TRUE	2.02568e-13	0.000429912	117.801
	LPA	rs76037141	A	G	0.013806	-0.29803	0.011592	6	160911533	1.37404e-145	TRUE	5.88702e-72	0.00240752	660.998
	LPA	rs7757140	C	T	0.69027	0.18525	0.0029073	6	161095837	1e-200	TRUE	0	0.014607	4060.07
	LPA	rs77894138	T	G	0.097702	0.29758	0.0045544	6	161149322	1e-200	TRUE	0	0.0153477	4269.16
	LPA	rs783143	G	A	0.026906	-0.29605	0.0084853	6	161128887	1e-200	TRUE	3.35195e-119	0.0044247	1217.29
	LPA	rs783187	G	A	0.983346	-0.21673	0.010718	6	161112805	7.57007e-91	TRUE	1.95602e-43	0.00149065	408.891
	LPA	rs80145669	A	G	0.032266	0.22337	0.0076384	6	161022495	1.08393e-187	TRUE	4.62691e-92	0.00311247	855.149
	LPA	rs9346818	G	A	0.58642	0.10747	0.0027399	6	160914460	1e-200	TRUE	5.17327e-161	0.00558582	1538.52
	LPA	rs9365172	A	C	0.15913	-0.18805	0.003694	6	160985035	1e-200	TRUE	3.79758e-272	0.00937297	2591.49
	LPA	rs9365200	C	T	0.54181	0.17119	0.0027088	6	161083272	1e-200	TRUE	0	0.0143724	3993.92
Nielsen	HMGCR	rs111353455	A	G	0.0834	0.0185571	0.00250322	5	74623949	1.23e-13	TRUE	0.000100769	4.46337e-05	54.9568
	HMGCR	rs112585543	T	C	0.0132	0.0483326	0.00609863	5	74630929	2.28e-15	TRUE	2.353e-05	5.10497e-05	62.808
	HMGCR	rs115169875	A	G	0.0257	-0.0336664	0.00460733	5	74633264	2.73e-13	TRUE	9.24198e-06	4.44515e-05	53.3942
	HMGCR	rs115845757	A	G	0.0197	0.0580296	0.0052621	5	74563700	2.81e-28	TRUE	8.33858e-13	9.92349e-05	121.613
	HMGCR	rs11741997	G	A	0.0195	-0.038645	0.00565145	5	74560542	8.03e-12	TRUE	4.15803e-06	4.30513e-05	46.7591
	HMGCR	rs1308220	G	A	0.0323	0.0485528	0.00484117	5	74537301	1.13e-23	TRUE	2.19673e-08	8.52525e-05	100.584
	HMGCR	rs144083983	T	C	0.0702	-0.0418179	0.00299336	5	74683306	2.37e-44	TRUE	6.13387e-18	0.00016204	195.167
	HMGCR	rs150766131	T	C	0.0184	0.0458333	0.00552687	5	74729115	1.11e-16	TRUE	2.17855e-06	5.58586e-05	68.7706
	HMGCR	rs151214061	C	T	0.0216	0.0428749	0.00490384	5	74614286	2.27e-18	TRUE	1.51863e-07	6.20865e-05	76.4422
	HMGCR	rs17244792	A	G	0.0168	-0.0364021	0.00599165	5	74640625	1.24e-09	TRUE	0.000122263	3.0136e-05	36.9113
	HMGCR	rs17244939	C	A	0.0156	-0.0430266	0.00615959	5	74631096	2.84e-12	TRUE	4.83361e-06	4.02124e-05	48.7944
	HMGCR	rs17562727	C	T	0.0274	0.0511138	0.0044631	5	74682474	2.28e-30	TRUE	1.90185e-14	0.000107135	131.16
	HMGCR	rs17648121	T	C	0.0307	0.0631082	0.00414886	5	74650106	2.99e-52	TRUE	4.17908e-19	0.000187897	231.373
	HMGCR	rs180755046	A	C	0.0161	-0.0421176	0.00623075	5	74703989	1.38e-11	TRUE	0.000101634	3.79208e-05	45.6926
	HMGCR	rs181668591	T	C	0.0102	0.0603515	0.0072232	5	74689045	6.53e-17	TRUE	2.85444e-05	5.70133e-05	69.8098
	HMGCR	rs182826525	G	A	0.0136	0.103536	0.00863082	5	74719210	3.73e-33	TRUE	1.57007e-15	0.000148529	143.906
	HMGCR	rs200823803	C	T	0.0181	0.0551325	0.00599816	5	74753738	3.87e-20	TRUE	1.82405e-09	7.92058e-05	84.4848
	HMGCR	rs2303152	A	G	0.0971	0.0364765	0.00233186	5	74641707	3.73e-55	TRUE	8.72257e-22	0.000198696	244.693
	HMGCR	rs35122945	C	A	0.0674	-0.0370552	0.00297073	5	74610293	1.04e-35	TRUE	6.14665e-15	0.000126959	155.586
	HMGCR	rs3761740	A	C	0.0971	0.0536811	0.00233111	5	74632133	2.44e-117	TRUE	9.39797e-52	0.000430518	530.294
	HMGCR	rs4703665	T	C	0.137	-0.0305538	0.00227243	5	74602898	3.27e-41	TRUE	1.12536e-19	0.00015505	180.779
	HMGCR	rs61080643	A	G	0.0784	0.0333992	0.00256965	5	74746880	1.26e-38	TRUE	2.59382e-17	0.000137188	168.936
	HMGCR	rs62366588	A	C	0.058	-0.0345684	0.00319587	5	74664987	2.87e-27	TRUE	8.05415e-13	9.81931e-05	116.998
	HMGCR	rs6453131	G	T	0.378	0.0683381	0.0014287	5	74644706	1e-200	TRUE	2.48207e-206	0.00185476	2287.93
	HMGCR	rs72633963	A	G	0.127	0.0653494	0.00209165	5	74630829	1e-200	TRUE	1.40357e-98	0.000792169	976.123
	HMGCR	rs72768351	G	A	0.0188	-0.0400763	0.00554353	5	74582374	4.85e-13	TRUE	7.26492e-06	4.26856e-05	52.2639
	HMGCR	rs73116870	C	A	0.0119	0.0423858	0.00661532	5	74543631	1.48e-10	TRUE	0.000809507	3.3532e-05	41.0524
	HMGCR	rs74695562	G	T	0.0417	-0.0369214	0.00369832	5	74675951	1.8e-23	TRUE	2.36232e-10	8.11095e-05	99.6659
	HMGCR	rs75240579	T	C	0.0401	-0.0404156	0.00375722	5	74624484	5.51e-27	TRUE	7.42383e-12	9.51193e-05	115.708
	HMGCR	rs75673664	T	C	0.129	0.0649906	0.00210114	5	74740756	1e-200	TRUE	7.57119e-96	0.000776432	956.732
	PCSK9	rs10493176	G	T	0.086	-0.0710446	0.002514	1	55538552	1.09e-175	TRUE	4.59228e-81	0.000648197	798.603
	PCSK9	rs11206517	G	T	0.0371	0.0888589	0.00371072	1	55526428	1e-126	TRUE	1.4109e-56	0.000465527	573.436
	PCSK9	rs115465289	A	G	0.0312	-0.0406552	0.00422364	1	55580914	6.23e-22	TRUE	1.05286e-09	7.5482e-05	92.6526
	PCSK9	rs11583974	A	G	0.0394	0.046599	0.00373757	1	55551718	1.12e-35	TRUE	1.94894e-14	0.000126827	155.444
	PCSK9	rs11591147	T	G	0.0163	-0.433696	0.005426	1	55505647	1e-200	TRUE	0	0.00519072	6388.67
	PCSK9	rs1165235	T	C	0.203	-0.0245617	0.00173846	1	55623669	2.54e-45	TRUE	4.10984e-21	0.000162127	199.612
	PCSK9	rs11810371	A	G	0.0428	-0.0423299	0.00367299	1	55496861	9.91e-31	TRUE	1.08859e-12	0.000109119	132.817
	PCSK9	rs12031153	A	G	0.0531	0.0331403	0.00346303	1	55601339	1.07e-21	TRUE	2.8807e-08	7.49899e-05	91.5798
	PCSK9	rs12043403	C	T	0.0975	-0.024476	0.00246425	1	55431933	3.01e-23	TRUE	4.19566e-11	8.0819e-05	98.6531
	PCSK9	rs12123143	C	T	0.229	0.0131509	0.00225602	1	55453856	5.57e-09	TRUE	0.000113987	4.48815e-05	33.98
	PCSK9	rs12732125	T	C	0.0188	-0.173907	0.00524615	1	55470153	1e-200	TRUE	1.01074e-103	0.000896085	1098.88
	PCSK9	rs12739979	T	C	0.238	-0.0270434	0.00181243	1	55496648	2.4e-50	TRUE	1.64752e-24	0.000194396	222.638
	PCSK9	rs138779133	G	A	0.0271	-0.0599362	0.00433766	1	55604404	2e-43	TRUE	1.09047e-18	0.000155385	190.927
	PCSK9	rs142116310	A	G	0.0107	0.0554039	0.00723134	1	55536386	1.84e-14	TRUE	7.09867e-05	4.81091e-05	58.7006
	PCSK9	rs142236283	A	G	0.0258	-0.0526683	0.00456022	1	55502146	7.42e-31	TRUE	1.52211e-11	0.000109174	133.391
	PCSK9	rs146273942	A	G	0.0205	-0.0465665	0.00506458	1	55453841	3.77e-20	TRUE	6.01932e-08	6.8995e-05	84.5395
	PCSK9	rs146480899	G	A	0.0198	-0.0364734	0.005179	1	55483477	1.89e-12	TRUE	0.000155956	4.03805e-05	49.5975
	PCSK9	rs150119739	A	G	0.0417	0.0696203	0.00363206	1	55520938	6.81e-82	TRUE	5.26082e-31	0.000300951	367.422
	PCSK9	rs17111474	T	C	0.296	0.0113165	0.00163522	1	55479967	4.5e-12	TRUE	2.99985e-05	4.13712e-05	47.8929
	PCSK9	rs17111503	G	A	0.256	0.0487264	0.00160687	1	55503448	1e-200	TRUE	1.58e-80	0.000751409	919.531
	PCSK9	rs17111688	A	G	0.0376	0.0873255	0.00370946	1	55626676	1.54e-122	TRUE	2.47789e-54	0.000449901	554.192
	PCSK9	rs17192725	A	G	0.0876	0.0379882	0.00253634	1	55496131	1.03e-50	TRUE	4.87552e-20	0.000183545	224.327
	PCSK9	rs1863668	T	G	0.428	-0.0103062	0.00141955	1	55411708	3.87e-13	TRUE	3.95016e-05	4.31555e-05	52.7102
	PCSK9	rs2094470	C	T	0.0716	0.0212038	0.00276529	1	55497302	1.75e-14	TRUE	1.07772e-06	4.84322e-05	58.7957
	PCSK9	rs2479396	G	A	0.323	-0.0114411	0.00159856	1	55482091	8.24e-13	TRUE	3.50616e-06	4.46282e-05	51.2244
	PCSK9	rs2479410	A	G	0.338	-0.0413009	0.00152538	1	55505861	1.9e-161	TRUE	1.36507e-69	0.000615774	733.098
	PCSK9	rs2479416	A	C	0.153	0.0173665	0.00201851	1	55496558	7.72e-18	TRUE	1.87644e-06	6.09742e-05	74.0222
	PCSK9	rs2483205	T	C	0.441	-0.036452	0.00148583	1	55518316	6.55e-133	TRUE	1.64246e-59	0.000516607	601.871
	PCSK9	rs2495477	G	A	0.397	-0.0524078	0.00149171	1	55518467	1e-200	TRUE	7.77198e-123	0.00104695	1234.3
	PCSK9	rs2495499	T	C	0.461	0.0230303	0.00138682	1	55494682	6.25e-62	TRUE	1.99413e-27	0.000224572	275.777
	PCSK9	rs28385715	G	T	0.0229	0.0455686	0.00489729	1	55532142	1.34e-20	TRUE	5.13722e-10	7.22448e-05	86.5803
	PCSK9	rs374459115	A	G	0.0172	0.068345	0.006762	1	55489968	5.13e-24	TRUE	2.40752e-10	9.46173e-05	102.156
	PCSK9	rs41294821	T	C	0.0206	-0.0427234	0.00501678	1	55513183	1.65e-17	TRUE	4.34246e-07	5.90887e-05	72.5238
	PCSK9	rs530804537	A	G	0.0121	-0.255533	0.00718267	1	55583210	1e-200	TRUE	7.1533e-136	0.00118706	1265.67
	PCSK9	rs55637835	T	C	0.112	-0.0172186	0.00225893	1	55466303	2.49e-14	TRUE	8.5644e-07	4.74845e-05	58.1018
	PCSK9	rs55817205	A	G	0.0116	0.0676289	0.00712427	1	55609056	2.25e-21	TRUE	2.09288e-09	7.38658e-05	90.1121
	PCSK9	rs72909541	T	C	0.047	-0.0589313	0.00344389	1	55494301	1.21e-65	TRUE	5.17347e-31	0.000245396	292.815
	PCSK9	rs74700387	T	C	0.0161	-0.0416223	0.00554408	1	55510015	6.03e-14	TRUE	1.02266e-05	4.60023e-05	56.3628
	PCSK9	rs7525407	A	G	0.209	-0.044531	0.00172601	1	55522425	8.87e-147	TRUE	1.38223e-66	0.000540407	665.637
	PCSK9	rs7525503	T	G	0.0229	0.0712849	0.00498832	1	55522558	2.51e-46	TRUE	3.09916e-20	0.000167141	204.214
	PCSK9	rs7546522	T	C	0.15	-0.0223007	0.0020161	1	55516713	1.93e-28	TRUE	3.99255e-11	9.99689e-05	122.352
	PCSK9	rs77875082	A	G	0.0305	0.0538427	0.00421969	1	55485042	2.75e-37	TRUE	1.06178e-16	0.000133228	162.814
	PCSK9	rs80085738	A	G	0.0109	-0.0407151	0.00683942	1	55495299	2.63e-09	TRUE	0.000495323	2.89358e-05	35.4382
	NPC1L1	rs117623941	T	C	0.0173	-0.0315372	0.00565705	7	44598725	2.48e-08	TRUE	0.000513482	2.54032e-05	31.0789
	NPC1L1	rs12155204	C	T	0.196	0.0149149	0.0017563	7	44452381	2.03e-17	TRUE	1.27851e-05	5.86074e-05	72.1178
	NPC1L1	rs143116067	A	G	0.0675	-0.0200868	0.00293994	7	44653084	8.35e-12	TRUE	6.1226e-06	3.8169e-05	46.6814
	NPC1L1	rs148825701	T	C	0.22	0.0184147	0.00168938	7	44559803	1.15e-27	TRUE	4.44112e-13	9.65679e-05	118.816
	NPC1L1	rs17725246	C	T	0.195	0.0427777	0.00178857	7	44581986	2.03e-126	TRUE	2.62533e-54	0.0004768	572.035
	NPC1L1	rs2073548	G	A	0.0337	0.0233073	0.00387862	7	44581620	1.86e-09	TRUE	0.00230991	2.95158e-05	36.1101
	NPC1L1	rs2289051	T	C	0.0259	0.0259164	0.00457691	7	44608718	1.49e-08	TRUE	0.000545423	2.61295e-05	32.063
	NPC1L1	rs73107478	C	A	0.0766	0.0388557	0.002702	7	44596644	6.87e-47	TRUE	1.08942e-17	0.000169508	206.794
	NPC1L1	rs77517259	T	C	0.0101	0.0503158	0.00728937	7	44586770	5.1e-12	TRUE	7.62325e-05	3.89224e-05	47.6462
	NPC1L1	rs77826622	C	T	0.022	0.031303	0.0049353	7	44572346	2.26e-10	TRUE	0.000142688	3.27837e-05	40.2295
	NPC1L1	rs7808295	T	C	0.041	-0.0231071	0.00372156	7	44572699	5.33e-10	TRUE	0.000485006	3.14838e-05	38.5514
	NPC1L1	rs79836087	A	G	0.0454	-0.0215277	0.0034364	7	44635997	3.74e-10	TRUE	0.000915753	3.21736e-05	39.2453
	NPC1L1	rs79854399	T	C	0.0189	-0.0390172	0.00522443	7	44640315	8.13e-14	TRUE	1.35082e-06	4.56201e-05	55.7742
	ANGPTL3	rs112548469	C	T	0.0154	-0.0666543	0.00603865	1	63121468	2.51e-28	TRUE	2.10845e-11	9.78229e-05	121.836
	ANGPTL3	rs115436978	A	G	0.0379	0.0322211	0.00380394	1	63129802	2.44e-17	TRUE	1.23492e-07	5.75572e-05	71.7485
	ANGPTL3	rs1168116	T	C	0.394	0.0391835	0.00147309	1	63149840	6.87e-156	TRUE	1.06131e-68	0.000575666	707.534
	ANGPTL3	rs12039115	T	C	0.127	-0.0532855	0.00208525	1	62995263	5.02e-144	TRUE	5.14157e-60	0.000521295	652.982
	ANGPTL3	rs12041843	G	T	0.124	-0.0524191	0.00224425	1	63170149	1.17e-120	TRUE	2.34419e-52	0.000485997	545.552
	ANGPTL3	rs12749263	C	T	0.257	0.0368569	0.00162796	1	63028198	1.75e-113	TRUE	1.40853e-48	0.000411241	512.566
	ANGPTL3	rs138783696	C	T	0.02	-0.0537867	0.00520321	1	62991248	4.78e-25	TRUE	5.9804e-09	8.57429e-05	106.858
	ANGPTL3	rs144001572	C	T	0.0126	0.0437589	0.00750252	1	62986188	5.46e-09	TRUE	0.000132564	3.14905e-05	34.0187
	ANGPTL3	rs148303184	T	C	0.0101	-0.0503818	0.00707717	1	63033103	1.09e-12	TRUE	3.3013e-05	4.06871e-05	50.6789
	ANGPTL3	rs148662400	C	T	0.0263	-0.0549643	0.0044504	1	63028087	4.85e-35	TRUE	2.00592e-15	0.000122009	152.533
	ANGPTL3	rs191782192	G	A	0.0109	0.0445503	0.00811113	1	63165631	3.96e-08	TRUE	0.0155666	2.83133e-05	30.1674
	ANGPTL3	rs34693359	C	T	0.258	0.0337616	0.00162227	1	63158722	3.42e-96	TRUE	5.56556e-41	0.000347588	433.111
	ANGPTL3	rs35285100	C	T	0.0637	0.0231237	0.00285332	1	63069157	5.31e-16	TRUE	5.86492e-06	5.25959e-05	65.677
	ANGPTL3	rs41290148	G	T	0.0435	-0.0502144	0.00346718	1	63102007	1.56e-47	TRUE	3.48514e-18	0.000167517	209.751
	ANGPTL3	rs4915846	T	C	0.0642	0.0222254	0.0029205	1	63073113	2.74e-14	TRUE	1.56016e-06	4.62802e-05	57.9141
	ANGPTL3	rs61775882	C	T	0.0992	0.0244881	0.00243837	1	62974656	9.88e-24	TRUE	3.42545e-11	8.07707e-05	100.858
	ANGPTL3	rs61775912	G	A	0.015	-0.0630133	0.00608691	1	63010311	4.09e-25	TRUE	2.63899e-10	8.60303e-05	107.169
	ANGPTL3	rs61775945	T	C	0.0723	0.0227464	0.0027827	1	63105389	2.98e-16	TRUE	1.09784e-06	5.3374e-05	66.8178
	ANGPTL3	rs6666816	C	T	0.346	-0.0657252	0.00146007	1	63171199	1e-200	TRUE	1.75119e-186	0.00163211	2026.36
	ANGPTL3	rs74716393	C	T	0.0405	-0.0447048	0.00354725	1	63130601	2.04e-36	TRUE	1.38744e-13	0.000126991	158.827
	ANGPTL3	rs7519785	G	A	0.337	-0.0704084	0.00145146	1	63019919	1e-200	TRUE	1.49796e-214	0.00187993	2353.09
	ANGPTL3	rs78287364	G	A	0.0421	-0.0456813	0.00344357	1	62999359	3.66e-40	TRUE	2.50825e-15	0.000140991	175.978
	ANGPTL3	rs78942743	T	C	0.0241	0.0308138	0.00472456	1	63095677	6.94e-11	TRUE	0.000172105	3.41782e-05	42.537
	ANGPTL3	rs79151558	G	A	0.0215	-0.0413248	0.00488441	1	63060802	2.66e-17	TRUE	1.3485e-06	5.74513e-05	71.5808
	ANGPTL3	rs79152165	A	G	0.0407	0.0348081	0.00370101	1	63092886	5.2e-21	TRUE	7.15576e-08	7.088e-05	88.4544
	APOC3	rs10750097	G	A	0.212	0.141458	0.00168958	11	116664040	1e-200	TRUE	0	0.0056218	7009.66
	APOC3	rs10790167	T	C	0.358	0.052197	0.00144827	11	116800943	1e-200	TRUE	1.04027e-117	0.00104652	1298.95
	APOC3	rs11216122	T	G	0.0493	-0.0361034	0.0031992	11	116609540	1.55e-29	TRUE	2.56812e-11	0.000101933	127.354
	APOC3	rs11216164	A	G	0.333	-0.0202651	0.00148369	11	116734545	1.79e-42	TRUE	1.30315e-19	0.000149909	186.557
	APOC3	rs11216183	A	C	0.0942	-0.0488103	0.00234136	11	116781545	1.62e-96	TRUE	1.07873e-29	0.000346896	434.596
	APOC3	rs112701434	C	T	0.0403	-0.0392219	0.00357992	11	116797442	6.21e-28	TRUE	4.37082e-10	9.62101e-05	120.036
	APOC3	rs113271699	A	C	0.0144	-0.0496836	0.00578719	11	116650571	9.08e-18	TRUE	5.69655e-07	5.89379e-05	73.7038
	APOC3	rs117050823	G	A	0.0277	0.205531	0.00437213	11	116782202	1e-200	TRUE	4.36667e-212	0.00176351	2209.88
	APOC3	rs117640781	T	C	0.0178	-0.0490108	0.00536954	11	116771226	7.01e-20	TRUE	4.63812e-07	6.68855e-05	83.3122
	APOC3	rs12721031	T	C	0.0251	-0.0487763	0.00450361	11	116704505	2.47e-27	TRUE	3.70955e-13	9.38758e-05	117.299
	APOC3	rs12721090	T	C	0.0332	-0.03176	0.00383607	11	116700775	1.24e-16	TRUE	7.85731e-07	5.48035e-05	68.5468
	APOC3	rs139524394	T	C	0.0102	0.26495	0.00717854	11	116624922	1e-200	TRUE	9.82442e-132	0.00109876	1362.24
	APOC3	rs140231532	T	C	0.0148	0.185404	0.00570578	11	116697301	1e-200	TRUE	3.00648e-104	0.00084622	1055.86
	APOC3	rs144280243	A	G	0.0255	-0.0447796	0.00437207	11	116647724	1.28e-24	TRUE	1.79649e-08	8.41269e-05	104.902
	APOC3	rs146092979	A	C	0.016	-0.0467513	0.00557124	11	116749084	4.8e-17	TRUE	0.000216885	5.64771e-05	70.4179
	APOC3	rs1473177	C	T	0.108	0.0684267	0.00220024	11	116759332	1e-200	TRUE	1.06653e-95	0.00077167	967.187
	APOC3	rs149070287	C	T	0.0101	0.161804	0.00696075	11	116733969	1.59e-119	TRUE	1.20129e-52	0.000433935	540.338
	APOC3	rs150233369	A	G	0.0232	-0.0493255	0.00470822	11	116629555	1.11e-25	TRUE	3.7964e-08	8.80227e-05	109.756
	APOC3	rs1729408	G	A	0.338	-0.0480937	0.00147411	11	116674818	1e-200	TRUE	4.375e-99	0.000858117	1064.43
	APOC3	rs17519079	A	G	0.0637	-0.0291342	0.00278402	11	116629153	1.25e-25	TRUE	3.35109e-12	8.74337e-05	109.512
	APOC3	rs180328	G	A	0.209	-0.0513538	0.00167319	11	116623026	1e-200	TRUE	1.30522e-84	0.000751595	942.007
	APOC3	rs180329	A	G	0.453	-0.0422231	0.00137955	11	116622958	1e-200	TRUE	2.51188e-91	0.000750693	936.752
	APOC3	rs1893460	A	G	0.188	-0.0639546	0.00175383	11	116603677	1e-200	TRUE	1.73349e-123	0.00106064	1329.74
	APOC3	rs3135507	T	C	0.0262	0.0805674	0.00425164	11	116661488	4.44e-80	TRUE	8.42217e-37	0.000286963	359.091
	APOC3	rs34144542	G	A	0.0704	-0.0389285	0.0027461	11	116774447	1.29e-45	TRUE	1.72321e-18	0.000161394	200.956
	APOC3	rs35412484	C	T	0.162	-0.0421203	0.00188244	11	116669428	6.84e-111	TRUE	9.42863e-51	0.000401611	500.657
	APOC3	rs5132	T	C	0.016	0.0477138	0.00543866	11	116702778	1.74e-18	TRUE	5.77783e-09	6.16065e-05	76.9668
	APOC3	rs545274	T	C	0.212	-0.0393473	0.0016701	11	116730833	9.95e-123	TRUE	2.33862e-48	0.000443005	555.065
	APOC3	rs55713675	T	C	0.0674	0.213718	0.00270769	11	116622722	1e-200	TRUE	0	0.00494991	6229.94
	APOC3	rs595137	C	T	0.023	0.0930459	0.0046766	11	116771356	4.4e-88	TRUE	1.14274e-39	0.000317751	395.852
	APOC3	rs645258	A	C	0.0962	0.128067	0.0023762	11	116801201	1e-200	TRUE	4.11757e-282	0.00233221	2904.74
	APOC3	rs7107757	T	C	0.169	0.0695442	0.0018616	11	116686288	1e-200	TRUE	8.87611e-127	0.00114749	1395.56
	APOC3	rs73023041	A	G	0.0435	-0.0281536	0.00338219	11	116741840	8.5e-17	TRUE	5.20382e-08	5.54186e-05	69.2901
	APOC3	rs73023056	A	G	0.0307	-0.0295763	0.00402236	11	116752191	1.94e-13	TRUE	3.63963e-06	4.33602e-05	54.0661
	APOC3	rs74773964	C	T	0.0184	-0.0437056	0.0051271	11	116649759	1.54e-17	TRUE	2.94792e-08	5.83135e-05	72.6658
	APOC3	rs75318540	T	C	0.0215	-0.0441095	0.00471993	11	116683862	9.16e-21	TRUE	5.73782e-09	6.98991e-05	87.3358
	APOC3	rs75542613	A	G	0.0674	-0.0594182	0.0027629	11	116679155	1.38e-102	TRUE	1.67703e-41	0.000369163	462.496
	APOC3	rs75919952	T	C	0.0515	-0.0920244	0.00313319	11	116667545	1.3e-189	TRUE	1.6292e-85	0.000688348	862.644
	APOC3	rs77203966	T	C	0.033	-0.0275054	0.00385539	11	116801299	9.73e-13	TRUE	6.85201e-05	4.06927e-05	50.8978
	APOC3	rs79112951	T	C	0.0383	-0.0244374	0.0036365	11	116621972	1.82e-11	TRUE	0.00137662	3.60979e-05	45.1588
	APOC3	rs79175883	C	T	0.0671	-0.0248932	0.00277248	11	116777394	2.74e-19	TRUE	4.38968e-07	6.45043e-05	80.6165
	APOC3	rs79610135	C	T	0.0313	-0.0359107	0.00409415	11	116635951	1.77e-18	TRUE	0.000134452	6.1625e-05	76.9342
	LPA	rs10945677	T	C	0.20253	-0.15696	0.0033635	6	160982051	1e-200	TRUE	0	0.00788806	2177.67
	LPA	rs112376176	T	C	0.043763	-0.28807	0.0065705	6	160874032	1e-200	TRUE	0	0.00696909	1922.19
	LPA	rs116039216	T	G	0.030701	0.043586	0.0078493	6	160962368	2.81e-08	TRUE	6.6002e-06	0.000112564	30.8339
	LPA	rs117016680	C	T	0.081142	0.13437	0.0049639	6	161171857	3.72e-161	TRUE	2.16976e-123	0.00266816	732.749
	LPA	rs117109638	A	G	0.012351	-0.35902	0.012844	6	160887192	1.06e-171	TRUE	1.93694e-132	0.00284455	781.328
	LPA	rs117123956	C	T	0.025753	0.058792	0.0087322	6	160894693	1.67e-11	TRUE	8.54888e-09	0.000165475	45.33
	LPA	rs117275341	T	G	0.011446	-0.12299	0.012823	6	160898907	8.78e-22	TRUE	3.36894e-16	0.00033576	91.9935
	LPA	rs117515500	T	C	0.027108	0.076377	0.0084192	6	161164724	1.18e-19	TRUE	2.87651e-12	0.000300377	82.2963
	LPA	rs117534432	T	C	0.039444	0.16356	0.0071942	6	161177443	2.58e-114	TRUE	4.73753e-87	0.00188358	516.876
	LPA	rs117560596	A	G	0.030458	-0.2363	0.0078854	6	160884304	5.48e-197	TRUE	7.48942e-153	0.00326793	898.001
	LPA	rs117629249	G	A	0.02707	-0.32792	0.0087871	6	161068108	1e-200	TRUE	1.17886e-236	0.0050589	1392.65
	LPA	rs117857195	T	G	0.023342	-0.50751	0.009601	6	161080457	1e-200	TRUE	0	0.0100986	2794.17
	LPA	rs118039278	A	G	0.071775	1.4205	0.0046452	6	160985526	1e-200	TRUE	0	0.254521	93512.7
	LPA	rs118127759	T	C	0.016405	-0.18855	0.010813	6	161127106	4.64e-68	TRUE	2.13016e-52	0.0011089	304.059
	LPA	rs118133674	A	G	0.021001	0.41216	0.0093678	6	160899138	1e-200	TRUE	0	0.00701798	1935.77
	LPA	rs12207195	A	G	0.14377	-0.029375	0.0038613	6	160974578	2.8e-14	TRUE	2.16727e-11	0.000211257	57.8743
	LPA	rs12524288	A	C	0.080031	-0.20222	0.0050682	6	160943428	1e-200	TRUE	2.31664e-270	0.00577881	1591.98
	LPA	rs12529361	C	T	0.22956	0.080985	0.0033339	6	161125631	3.36e-130	TRUE	6.80502e-97	0.00214973	590.066
	LPA	rs1367210	T	C	0.85342	0.12958	0.0038306	6	161082799	1e-200	TRUE	1.63407e-190	0.0041605	1144.3
	LPA	rs138299074	C	T	0.033616	-0.23013	0.0076229	6	161184480	6.87e-200	TRUE	3.77518e-151	0.00331648	911.387
	LPA	rs139389770	G	T	0.01091	0.26191	0.013237	6	161135746	4.5e-87	TRUE	2.38381e-65	0.00142731	391.491
	LPA	rs141383002	C	A	0.013503	-0.14675	0.011831	6	160987565	2.56e-35	TRUE	5.16398e-28	0.000561415	153.854
	LPA	rs142126734	A	G	0.058039	0.26719	0.0057723	6	160942926	1e-200	TRUE	0	0.00776198	2142.59
	LPA	rs14224	C	T	0.43121	0.098946	0.002725	6	161137779	1e-200	TRUE	1.27303e-219	0.00479063	1318.44
	LPA	rs142255303	T	G	0.010455	-0.49721	0.014505	6	161106730	1e-200	TRUE	1.83223e-186	0.00427169	1175.01
	LPA	rs143048975	A	G	0.041432	0.40746	0.007387	6	161118792	1e-200	TRUE	0	0.0109863	3042.5
	LPA	rs143053678	A	G	0.024987	-0.41274	0.0091839	6	160934405	1e-200	TRUE	0	0.00732019	2019.74
	LPA	rs143943337	G	A	0.286	-0.26438	0.0030257	6	161033124	1e-200	TRUE	0	0.0271194	7634.88
	LPA	rs144177163	A	C	0.034163	-0.23293	0.0075723	6	161164290	1e-200	TRUE	1.87933e-156	0.0034428	946.22
	LPA	rs145284170	C	T	0.024105	0.13975	0.0088757	6	161119893	7.82e-56	TRUE	4.34266e-44	0.000904315	247.911
	LPA	rs151292106	T	C	0.02854	-0.29557	0.0082141	6	160943149	1e-200	TRUE	6.24114e-211	0.00470508	1294.78
	LPA	rs1830519	A	G	0.74253	-0.18116	0.0030824	6	161132830	1e-200	TRUE	0	0.0124543	3454.17
	LPA	rs1835346	G	A	0.024465	0.5052	0.00874	6	161162290	1e-200	TRUE	0	0.0120518	3341.19
	LPA	rs185864730	C	T	0.014355	-0.072428	0.011751	6	161179604	7.12e-10	TRUE	2.02997e-06	0.000138681	37.9892
	LPA	rs191592502	T	C	0.015232	-0.19819	0.011492	6	161172374	1.3e-66	TRUE	1.28555e-51	0.00108471	297.419
	LPA	rs2504922	T	C	0.65883	0.1198	0.0028524	6	160890231	1e-200	TRUE	6.74601e-303	0.0063991	1763.96
	LPA	rs34498812	A	G	0.025349	-0.25357	0.0085993	6	160975629	8.32e-191	TRUE	4.83157e-147	0.00316452	869.494
	LPA	rs3900809	T	C	0.12901	-0.15401	0.0040702	6	161135202	1e-200	TRUE	4.23172e-241	0.00520016	1431.74
	LPA	rs41269133	C	T	0.08192	-0.29354	0.0049325	6	161087863	1e-200	TRUE	0	0.0127654	3541.58
	LPA	rs41269866	A	G	0.016826	-0.32243	0.010586	6	161078754	1e-200	TRUE	3.72087e-158	0.00337562	927.692
	LPA	rs41272114	T	C	0.028326	-0.36777	0.0082137	6	161006077	1e-200	TRUE	0	0.00726644	2004.8
	LPA	rs4252066	A	G	0.28103	-0.26751	0.0030231	6	161127125	1e-200	TRUE	0	0.0277938	7830.18
	LPA	rs4252137	A	G	0.030195	-0.18542	0.0079569	6	161154450	5.36e-120	TRUE	3.86205e-95	0.0019787	543.028
	LPA	rs4252193	T	C	0.013063	-0.31427	0.011862	6	161157310	1.78e-154	TRUE	8.11115e-120	0.00255619	701.919
	LPA	rs4708871	T	C	0.972559	0.34417	0.008231	6	160969096	1e-200	TRUE	1.05759e-291	0.00634296	1748.39
	LPA	rs540899685	C	A	0.053228	0.19085	0.0061703	6	161129236	1e-200	TRUE	1.94433e-157	0.00348074	956.684
	LPA	rs561110147	C	T	0.011181	-0.45541	0.013697	6	160976262	1e-200	TRUE	6.67999e-185	0.00401994	1105.48
	LPA	rs56393506	T	C	0.17135	0.90999	0.0032981	6	161089307	1e-200	TRUE	0	0.217494	76127.7
	LPA	rs60700834	A	G	0.066622	0.2407	0.0054283	6	161004491	1e-200	TRUE	0	0.00712742	1966.17
	LPA	rs6415084	C	T	0.52756	-0.19627	0.0026783	6	160980330	1e-200	TRUE	0	0.0192296	5370.15
	LPA	rs6919346	C	T	0.84263	0.36246	0.0036613	6	160960359	1e-200	TRUE	0	0.0345458	9800.46
	LPA	rs71565772	C	T	0.043771	-0.20769	0.0066289	6	160939982	1e-200	TRUE	2.4391e-157	0.00357116	981.624
	LPA	rs71565774	T	G	0.012852	-0.3769	0.012294	6	161154786	1e-200	TRUE	4.03088e-159	0.00341973	939.859
	LPA	rs73592974	G	A	0.020279	-0.30525	0.00959	6	160891609	1e-200	TRUE	2.4344e-167	0.0036854	1013.14
	LPA	rs75234242	A	G	0.033945	-0.099887	0.0074425	6	161018985	4.68e-41	TRUE	1.19098e-32	0.000657217	180.126
	LPA	rs76000021	C	T	0.01223	-0.44167	0.012828	6	160985501	1e-200	TRUE	5.94827e-200	0.0043094	1185.43
	LPA	rs76018427	C	T	0.019736	0.10577	0.0097451	6	160878006	1.95e-27	TRUE	6.41967e-22	0.000429912	117.801
	LPA	rs76037141	A	G	0.013806	-0.29803	0.011592	6	160911533	1.37e-145	TRUE	2.01237e-114	0.00240752	660.998
	LPA	rs7757140	C	T	0.69027	0.18525	0.0029073	6	161095837	1e-200	TRUE	0	0.014607	4060.07
	LPA	rs77894138	T	G	0.097702	0.29758	0.0045544	6	161149322	1e-200	TRUE	0	0.0153477	4269.16
	LPA	rs783143	G	A	0.026906	-0.29605	0.0084853	6	161128887	1e-200	TRUE	3.47819e-210	0.0044247	1217.29
	LPA	rs783187	G	A	0.983346	-0.21673	0.010718	6	161112805	7.57e-91	TRUE	8.63039e-69	0.00149065	408.891
	LPA	rs80145669	A	G	0.032266	0.22337	0.0076384	6	161022495	1.08e-187	TRUE	3.40602e-148	0.00311247	855.149
	LPA	rs9346818	G	A	0.58642	0.10747	0.0027399	6	160914460	1e-200	TRUE	2.81802e-264	0.00558582	1538.52
	LPA	rs9365172	A	C	0.15913	-0.18805	0.003694	6	160985035	1e-200	TRUE	0	0.00937297	2591.49
	LPA	rs9365200	C	T	0.54181	0.17119	0.0027088	6	161083272	1e-200	TRUE	0	0.0143724	3993.92
Biobank Japan	HMGCR	rs111913932	T	G	0.161	0.0516495	0.00692592	5	74550996	8.82e-14	TRUE	0.00198757	0.000672935	55.6118
	HMGCR	rs12173076	G	T	0.167	0.063921	0.00677672	5	74697050	4.01e-21	TRUE	4.8772e-06	0.00107614	88.9688
	HMGCR	rs4704220	G	A	0.471	-0.0770263	0.00502914	5	74757556	5.98e-53	TRUE	1.76368e-14	0.00283235	234.574
	HMGCR	rs6453131	T	G	0.498	-0.0815135	0.00499499	5	74644706	7.22e-60	TRUE	1.8956e-17	0.00321425	266.305
	HMGCR	rs73763094	T	C	0.0842	0.0500563	0.00898597	5	74700098	2.54e-08	TRUE	0.00973628	0.000375589	31.0297
	HMGCR	rs7708132	A	G	0.0987	0.0556734	0.00868009	5	74561234	1.42e-10	TRUE	0.0102621	0.000497874	41.1374
	HMGCR	rs7717415	G	A	0.47	0.0407539	0.00517215	5	74558893	3.29e-15	TRUE	2.49499e-05	0.000751204	62.0848
	PCSK9	rs12136600	T	C	0.0828	-0.0743413	0.00943792	1	55521195	3.36e-15	TRUE	0.000863883	0.000777946	62.0436
	PCSK9	rs12739979	T	C	0.097	-0.058987	0.0090926	1	55496648	8.74e-11	TRUE	0.00100949	0.000527821	42.0848
	PCSK9	rs12748266	C	T	0.0563	-0.0601542	0.0109263	1	55494017	3.68e-08	TRUE	0.00451332	0.000366872	30.3092
	PCSK9	rs17111652	T	C	0.0596	0.0762897	0.0107498	1	55590465	1.28e-12	TRUE	0.00753772	0.000631592	50.364
	PCSK9	rs2094470	C	T	0.0532	-0.0672252	0.0115611	1	55497302	6.07e-09	TRUE	0.00346621	0.000424562	33.8108
	PCSK9	rs2479412	G	C	0.0637	-0.0744241	0.0103543	1	55514073	6.59e-13	TRUE	0.000610978	0.000632679	51.6625
	PCSK9	rs572512	C	T	0.232	-0.0653659	0.00700049	1	55517344	9.88e-21	TRUE	2.37852e-07	0.00120193	87.1834
	PCSK9	rs6663252	C	T	0.12	-0.0750854	0.00781761	1	55630151	7.64e-22	TRUE	4.7129e-06	0.00111575	92.247
	PCSK9	rs7523141	C	T	0.341	-0.0447213	0.0057337	1	55498798	6.2e-15	TRUE	6.55626e-05	0.000843736	60.8341
	PCSK9	rs7530425	C	T	0.183	-0.0599225	0.00698692	1	55511471	9.79e-18	TRUE	5.38874e-05	0.0010057	73.5523
	ANGPTL3	rs11207980	C	T	0.187	-0.0809729	0.00635037	1	62992749	3.08e-37	TRUE	2.22554e-06	0.00193463	162.581
	ANGPTL3	rs4495740	G	T	0.186	-0.0817782	0.00635036	1	63124465	6.01e-38	TRUE	1.57286e-06	0.00197323	165.832
	APOC3	rs11216164	A	G	0.0268	-0.116843	0.0149453	11	116734545	5.37e-15	TRUE	2.01788e-05	0.000754151	61.1203
	APOC3	rs11216181	T	A	0.0427	0.138369	0.0125654	11	116774474	3.35e-28	TRUE	2.19254e-07	0.00144284	121.259
	APOC3	rs11216190	C	T	0.155	-0.102214	0.00686578	11	116797684	3.98e-50	TRUE	3.78514e-14	0.00263268	221.631
	APOC3	rs12422076	G	A	0.0559	-0.102407	0.0107373	11	116644288	1.46e-21	TRUE	1.84313e-06	0.00108218	90.9617
	APOC3	rs1263163	A	G	0.247	0.0393677	0.00599151	11	116673512	5.01e-11	TRUE	0.00150849	0.000532244	43.1715
	APOC3	rs141882698	C	A	0.0742	-0.113374	0.00954234	11	116601338	1.48e-32	TRUE	2.26251e-08	0.00167838	141.158
	APOC3	rs17120035	T	C	0.0814	-0.15002	0.00915075	11	116663851	2.1e-60	TRUE	1.1693e-16	0.00319079	268.766
	APOC3	rs17519093	A	G	0.0781	-0.10379	0.00917592	11	116629905	1.16e-29	TRUE	4.79352e-10	0.00152143	127.939
	APOC3	rs180322	C	T	0.374	-0.0999851	0.00509259	11	116626735	8.01e-86	TRUE	2.93949e-26	0.00456989	385.463
	APOC3	rs2849174	A	G	0.0576	-0.0667665	0.0108793	11	116697066	8.41e-10	TRUE	0.000676653	0.000464353	37.6621
	APOC3	rs4520	C	T	0.398	-0.0974892	0.00552001	11	116701535	8.37e-70	TRUE	1.91793e-22	0.00403067	311.905
	APOC3	rs603446	T	C	0.252	-0.143483	0.00571249	11	116654435	3.21e-139	TRUE	1.03526e-38	0.00745763	630.87
	APOC3	rs61905084	C	T	0.303	-0.150258	0.00539151	11	116610294	6.27e-171	TRUE	4.94018e-53	0.00916552	776.683
	APOC3	rs9326246	C	G	0.222	0.208863	0.00594049	11	116611733	1e-200	TRUE	9.63562e-78	0.0145088	1236.14
	LPA	rs113525646	A	G	0.8036	0.336	0.0321	6	161119901	1.21004e-25	TRUE	1.82244e-22	0.0458703	109.468
	LPA	rs117370183	A	C	0.93053	-0.2822	0.05158	6	160915695	4.44898e-08	TRUE	3.27372e-07	0.012964	29.9068
	LPA	rs41269133	C	T	0.7812	-0.2719	0.03207	6	161087863	2.32488e-17	TRUE	6.06747e-15	0.0305766	71.819
	LPA	rs56393506	T	C	0.8892	0.6637	0.04177	6	161089307	7.34852e-57	TRUE	2.05075e-50	0.0997336	252.251
Christophersen	HMGCR	rs111913932	T	G	0.161	0.0516495	0.00692592	5	74550996	8.82e-14	TRUE	0.112108	0.000672935	55.6118
	HMGCR	rs12173076	G	T	0.167	0.063921	0.00677672	5	74697050	4.01e-21	TRUE	0.119496	0.00107614	88.9688
	HMGCR	rs13356670	G	A	0.282	0.0701263	0.00606904	5	74673707	6.98e-31	TRUE	0.0559941	0.00167253	133.509
	HMGCR	rs145190565	T	C	0.0182	-0.14121	0.0232647	5	74614528	1.28e-09	TRUE	0.27167	0.000695516	36.84
	HMGCR	rs4704220	G	A	0.471	-0.0770263	0.00502914	5	74757556	5.98e-53	TRUE	0.0720509	0.00283235	234.574
	HMGCR	rs6453131	T	G	0.498	-0.0815135	0.00499499	5	74644706	7.22e-60	TRUE	0.0679281	0.00321425	266.305
	HMGCR	rs73763094	T	C	0.0842	0.0500563	0.00898597	5	74700098	2.54e-08	TRUE	0.688716	0.000375589	31.0297
	HMGCR	rs7708132	A	G	0.0987	0.0556734	0.00868009	5	74561234	1.42e-10	TRUE	0.240001	0.000497874	41.1374
	HMGCR	rs7717415	G	A	0.47	0.0407539	0.00517215	5	74558893	3.29e-15	TRUE	0.306363	0.000751204	62.0848
	PCSK9	rs12136600	T	C	0.0828	-0.0743413	0.00943792	1	55521195	3.36e-15	TRUE	0.529517	0.000777946	62.0436
	PCSK9	rs12739979	T	C	0.097	-0.058987	0.0090926	1	55496648	8.74e-11	TRUE	0.440602	0.000527821	42.0848
	PCSK9	rs12748266	C	T	0.0563	-0.0601542	0.0109263	1	55494017	3.68e-08	TRUE	0.302282	0.000366872	30.3092
	PCSK9	rs17111652	T	C	0.0596	0.0762897	0.0107498	1	55590465	1.28e-12	TRUE	0.539443	0.000631592	50.364
	PCSK9	rs2094470	C	T	0.0532	-0.0672252	0.0115611	1	55497302	6.07e-09	TRUE	0.703031	0.000424562	33.8108
	PCSK9	rs2495497	C	T	0.466	-0.0368692	0.00549292	1	55495995	1.92e-11	TRUE	0.349131	0.00062145	45.0515
	PCSK9	rs572512	C	T	0.232	-0.0653659	0.00700049	1	55517344	9.88e-21	TRUE	0.0391986	0.00120193	87.1834
	PCSK9	rs6663252	C	T	0.12	-0.0750854	0.00781761	1	55630151	7.64e-22	TRUE	0.0665411	0.00111575	92.247
	PCSK9	rs7523141	C	T	0.341	-0.0447213	0.0057337	1	55498798	6.2e-15	TRUE	0.24988	0.000843736	60.8341
	PCSK9	rs7525503	T	G	0.0549	0.0772208	0.0113633	1	55522558	1.08e-11	TRUE	0.902291	0.000579146	46.1794
	PCSK9	rs7530425	C	T	0.183	-0.0599225	0.00698692	1	55511471	9.79e-18	TRUE	0.151876	0.0010057	73.5523
	ANGPTL3	rs11207980	C	T	0.187	-0.0809729	0.00635037	1	62992749	3.08e-37	TRUE	0.161095	0.00193463	162.581
	ANGPTL3	rs1168100	T	C	0.499	-0.0449557	0.00635785	1	63124542	1.54e-12	TRUE	0.606844	0.000724445	49.9961
	ANGPTL3	rs1168116	T	C	0.498	0.0465049	0.00679331	1	63149840	7.61e-12	TRUE	0.246552	0.00078421	46.8619
	ANGPTL3	rs4495740	G	T	0.186	-0.0817782	0.00635036	1	63124465	6.01e-38	TRUE	0.190627	0.00197323	165.832
	ANGPTL3	rs79151558	G	A	0.0137	-0.151435	0.0210177	1	63060802	5.8e-13	FALSE	0.742775	0.000652839	51.9124
	ANGPTL3	rs80148997	T	C	0.0172	-0.106375	0.0188539	1	63164029	1.68e-08	TRUE	0.407703	0.000393827	31.8322
	APOC3	rs11216164	A	G	0.0268	-0.116843	0.0149453	11	116734545	5.37e-15	TRUE	0.20496	0.000754151	61.1203
	APOC3	rs11216190	C	T	0.155	-0.102214	0.00686578	11	116797684	3.98e-50	TRUE	0.425	0.00263268	221.631
	APOC3	rs1263163	A	G	0.247	0.0393677	0.00599151	11	116673512	5.01e-11	TRUE	0.523116	0.000532244	43.1715
	APOC3	rs1263164	A	C	0.287	-0.0510331	0.00568675	11	116675291	2.86e-19	TRUE	0.654147	0.000992382	80.5313
	APOC3	rs141882698	C	A	0.0742	-0.113374	0.00954234	11	116601338	1.48e-32	TRUE	0.0159592	0.00167838	141.158
	APOC3	rs17120035	T	C	0.0814	-0.15002	0.00915075	11	116663851	2.1e-60	TRUE	0.000467685	0.00319079	268.766
	APOC3	rs17519093	A	G	0.0781	-0.10379	0.00917592	11	116629905	1.16e-29	TRUE	0.0175075	0.00152143	127.939
	APOC3	rs180322	C	T	0.374	-0.0999851	0.00509259	11	116626735	8.01e-86	TRUE	0.00081301	0.00456989	385.463
	APOC3	rs188651594	A	G	0.0254	0.197881	0.0158175	11	116673091	6.56e-36	TRUE	0.682074	0.00186696	156.503
	APOC3	rs2070668	G	T	0.409	-0.0764421	0.00544618	11	116701153	9.4e-45	TRUE	0.00567763	0.00244872	197.002
	APOC3	rs2849174	A	G	0.0576	-0.0667665	0.0108793	11	116697066	8.41e-10	TRUE	0.620225	0.000464353	37.6621
	APOC3	rs4520	C	T	0.398	-0.0974892	0.00552001	11	116701535	8.37e-70	TRUE	0.000133501	0.00403067	311.905
	APOC3	rs603446	T	C	0.252	-0.143483	0.00571249	11	116654435	3.21e-139	TRUE	1.1683e-05	0.00745763	630.87
	APOC3	rs61905084	C	T	0.303	-0.150258	0.00539151	11	116610294	6.27e-171	TRUE	3.78635e-09	0.00916552	776.683
	APOC3	rs645258	A	C	0.306	0.109367	0.0058381	11	116801201	2.65e-78	TRUE	6.46422e-05	0.00440461	350.928
	APOC3	rs75542613	A	G	0.0495	-0.164906	0.0117182	11	116679155	5.59e-45	TRUE	0.0393116	0.00243939	198.034
	APOC3	rs7927820	G	A	0.321	0.131209	0.00549644	11	116682156	6.04e-126	TRUE	3.6387e-06	0.00698002	569.841
	APOC3	rs79841374	T	C	0.317	-0.0727066	0.00559264	11	116684560	1.22e-38	TRUE	0.020993	0.00214483	169.006
	LPA	rs113525646	A	G	0.8036	0.336	0.0321	6	161119901	1.21004e-25	TRUE	3.00552e-16	0.0458703	109.468
	LPA	rs117370183	A	C	0.93053	-0.2822	0.05158	6	160915695	4.44898e-08	TRUE	4.37166e-05	0.012964	29.9068
	LPA	rs12210186	G	A	0.95988	0.5628	0.07008	6	160978997	9.66051e-16	TRUE	1.17115e-09	0.0275205	64.4375
	LPA	rs1819138	T	C	0.3644	-0.2059	0.03151	6	161126074	6.29216e-11	TRUE	1.45e-05	0.0183912	42.6613
	LPA	rs41269133	C	T	0.7812	-0.2719	0.03207	6	161087863	2.32488e-17	TRUE	1.67189e-10	0.0305766	71.819
	LPA	rs56393506	T	C	0.8892	0.6637	0.04177	6	161089307	7.34852e-57	TRUE	1.45636e-33	0.0997336	252.251
	LPA	rs7765684	G	A	0.649	-0.2235	0.02803	6	161055671	1.5181e-15	TRUE	2.7877e-08	0.0271403	63.5225
Abbreviations: SE, standard error; SNP, single-nucleotide polymorphism; Chr, chromosome; Pos, position; HMGCR, 3-hydroxy-3-methylglutaryl-CoA reductase; PCSK9, proprotein convertase subtilisin/kexin type 9; NPC1L1, NPC1 like intracellular cholesterol transporter 1; APOC3, apolipoprotein C3; ANGPTL3, angiopoietin like 3; LPA, lipoprotein(a).

## Sheet: Table S7
Table S7. Association of genetically proxied drug target genes with risk of coronary heart disease
Exposure	Population	Method	Beta	SE	Pvalue	OR	OR(LCI95)	OR(UCI95)
HMGCR	European	Inverse variance weighted (fixed effects)	0.382709	0.0747404	3.04714e-07	1.46625	1.26645	1.69757
		Inverse variance weighted (multiplicative random effects)	0.382709	0.0686979	2.53436e-08	1.46625	1.28154	1.67759
		Maximum likelihood	0.383584	0.0749566	3.09748e-07	1.46754	1.26702	1.69978
		MR Egger	0.575095	0.255342	0.0337261	1.7773	1.07748	2.93165
		Weighted median	0.378964	0.102391	0.000214613	1.46077	1.19516	1.78541
PCSK9		Inverse variance weighted (fixed effects)	0.618015	0.0631301	1.24872e-22	1.85524	1.63932	2.09961
		Inverse variance weighted (multiplicative random effects)	0.618015	0.0563919	5.99743e-28	1.85524	1.66111	2.07206
		Maximum likelihood	0.619449	0.0634314	1.58099e-22	1.8579	1.6407	2.10386
		MR Egger	0.644223	0.100852	2.38931e-07	1.90451	1.56292	2.32075
		Weighted median	0.629702	0.0899208	2.50806e-12	1.87705	1.57374	2.23881
NPC1L1		Inverse variance weighted (fixed effects)	0.688596	0.190462	0.000299885	1.99092	1.37066	2.89186
		Inverse variance weighted (multiplicative random effects)	0.688596	0.162396	2.2329e-05	1.99092	1.44817	2.73708
		Maximum likelihood	0.705377	0.191526	0.000230563	2.02461	1.39095	2.94694
		MR Egger	0.135301	0.509701	0.795571	1.14488	0.421593	3.10904
		Weighted median	0.49644	0.237055	0.0362429	1.64286	1.03232	2.61449
ANGPTL3		Inverse variance weighted (fixed effects)	0.167306	0.0717233	0.0196663	1.18212	1.02709	1.36054
		Inverse variance weighted (multiplicative random effects)	0.167306	0.0719147	0.0199948	1.18212	1.0267	1.36105
		Maximum likelihood	0.167683	0.0718209	0.0195573	1.18256	1.02728	1.36132
		MR Egger	0.174849	0.237872	0.469737	1.19107	0.747231	1.89853
		Weighted median	0.173801	0.0942874	0.0652843	1.18982	0.989058	1.43133
APOC3		Inverse variance weighted (fixed effects)	0.246137	0.0376706	6.40695e-11	1.27907	1.18804	1.37709
		Inverse variance weighted (multiplicative random effects)	0.246137	0.0380792	1.021e-10	1.27907	1.18709	1.37819
		Maximum likelihood	0.24649	0.0377252	6.41111e-11	1.27953	1.18833	1.37772
		MR Egger	0.170286	0.0669315	0.0152606	1.18564	1.03987	1.35185
		Weighted median	0.17943	0.054576	0.00101009	1.19653	1.07515	1.33162
LPA		Inverse variance weighted (fixed effects)	0.185696	0.0083665	3.82646e-109	1.20406	1.18447	1.22396
		Inverse variance weighted (multiplicative random effects)	0.185696	0.0101366	5.80798e-75	1.20406	1.18037	1.22822
		Maximum likelihood	0.185938	0.00837702	3.73357e-109	1.20435	1.18474	1.22429
		MR Egger	0.177688	0.0153053	1.55759e-16	1.19445	1.15915	1.23083
		Weighted median	0.166493	0.0141444	5.51113e-32	1.18116	1.14886	1.21436
HMGCR	East Asian	Inverse variance weighted (fixed effects)	0.483181	0.0664343	3.51416e-13	1.62122	1.42329	1.84669
		Inverse variance weighted (multiplicative random effects)	0.483181	0.132198	0.0002572	1.62122	1.25116	2.10074
		Maximum likelihood	0.495593	0.0693228	8.73724e-13	1.64147	1.43293	1.88036
		MR Egger	0.191733	0.603433	0.763526	1.21135	0.371207	3.95295
		Weighted median	0.411942	0.0892443	3.91418e-06	1.50975	1.26747	1.79833
PCSK9		Inverse variance weighted (fixed effects)	0.518132	0.0754282	6.45581e-12	1.67889	1.44816	1.94638
		Inverse variance weighted (multiplicative random effects)	0.518132	0.0595344	3.23019e-18	1.67889	1.49398	1.88668
		Maximum likelihood	0.523379	0.0791698	3.82148e-11	1.68772	1.44514	1.97102
		MR Egger	-0.319324	0.446677	0.495008	0.72664	0.302761	1.74397
		Weighted median	0.491511	0.100228	9.39502e-07	1.63478	1.34321	1.98965
ANGPTL3		Inverse variance weighted (fixed effects)	-0.126468	0.117789	0.282963	0.881202	0.699538	1.11004
		Inverse variance weighted (multiplicative random effects)	-0.126468	0.0068884	2.76579e-75	0.881202	0.869385	0.89318
		Maximum likelihood	-0.12647	0.117999	0.283817	0.881201	0.699249	1.1105
APOC3		Inverse variance weighted (fixed effects)	0.259862	0.0297986	2.76681e-18	1.29675	1.22318	1.37474
		Inverse variance weighted (multiplicative random effects)	0.259862	0.0305027	1.60523e-17	1.29675	1.2215	1.37664
		Maximum likelihood	0.262367	0.0301825	3.5398e-18	1.3	1.22533	1.37923
		MR Egger	0.126123	0.0828189	0.153697	1.13442	0.964446	1.33436
		Weighted median	0.253408	0.0411019	7.03215e-10	1.28841	1.18869	1.3965
LPA		Inverse variance weighted (fixed effects)	0.147924	0.0199052	1.07427e-13	1.15942	1.11506	1.20555
		Inverse variance weighted (multiplicative random effects)	0.147924	0.031051	1.89873e-06	1.15942	1.09097	1.23218
		Maximum likelihood	0.149782	0.0214594	2.95655e-12	1.16158	1.11374	1.21148
		MR Egger	0.198428	0.112031	0.327208	1.21948	0.97907	1.51893
		Weighted median	0.159013	0.0232491	7.94514e-12	1.17235	1.12013	1.22701
Abbreviations: SE, standard error; OR, odds ratio; LCI, lower confidence interval; UCI, upper confidence interval; HMGCR, 3-hydroxy-3-methylglutaryl-CoA reductase; PCSK9, proprotein convertase subtilisin/kexin type 9; NPC1L1, NPC1 like intracellular cholesterol transporter 1; APOC3, apolipoprotein C3; ANGPTL3, angiopoietin like 3; LPA, lipoprotein(a).

## Sheet: Table S8
Table S8. Association of genetically proxied lipids with risk of atrial fibrillation
Exposure	Outcome	Method	Beta	SE	Pvalue	OR	OR(LCI95)	OR(UCI95)
LDL-C	Atrial fibrillation in FinnGen	Inverse variance weighted (fixed effects)	0.165023	0.0268919	8.43e-10	1.17942	1.11886	1.24325
		Inverse variance weighted (multiplicative random effects)	0.165023	0.0399856	3.67e-05	1.17942	1.09052	1.27557
		Maximum likelihood	0.166185	0.0270378	7.93e-10	1.18079	1.11985	1.24505
		MR Egger	0.221225	0.0567782	0.000124304	1.2476	1.11621	1.39446
		Weighted median	0.21147	0.0495533	1.98e-05	1.23549	1.12114	1.36151
TG		Inverse variance weighted (fixed effects)	0.11997	0.0299702	6.25e-05	1.12746	1.06314	1.19568
		Inverse variance weighted (multiplicative random effects)	0.11997	0.046521	0.00991326	1.12746	1.02921	1.2351
		Maximum likelihood	0.12101	0.0302025	6.16e-05	1.12864	1.06376	1.19747
		MR Egger	0.106852	0.0675874	0.114947	1.11277	0.974706	1.27039
		Weighted median	0.104875	0.0542286	0.0531199	1.11057	0.998588	1.23511
Lp(a)		Inverse variance weighted (fixed effects)	0.0945878	0.0124465	2.97e-14	1.09921	1.07271	1.12635
		Inverse variance weighted (multiplicative random effects)	0.0945878	0.0161127	4.35e-09	1.09921	1.06503	1.13447
		Maximum likelihood	0.0946812	0.012451	2.86e-14	1.09931	1.07281	1.12647
		MR Egger	0.102102	0.0202189	7.11e-05	1.1075	1.06447	1.15227
		Weighted median	0.0977681	0.0152833	1.58e-10	1.10271	1.07016	1.13624
LDL-C	Atrial fibrillation in Nielsen's dataset	Inverse variance weighted (fixed effects)	0.0283706	0.0202942	0.162123	1.02878	0.988659	1.07052
		Inverse variance weighted (multiplicative random effects)	0.0283706	0.0286623	0.32226	1.02878	0.972576	1.08823
		Maximum likelihood	0.0285524	0.0203919	0.161458	1.02896	0.988649	1.07092
		MR Egger	0.0690182	0.0423454	0.104292	1.07146	0.986118	1.16418
		Weighted median	0.00908771	0.0367205	0.804534	1.00913	0.939052	1.08444
TG		Inverse variance weighted (fixed effects)	-0.0061168	0.0219989	0.780974	0.993902	0.951958	1.03769
		Inverse variance weighted (multiplicative random effects)	-0.0061168	0.03173	0.847134	0.993902	0.933973	1.05768
		Maximum likelihood	-0.00617441	0.0221458	0.780393	0.993845	0.951629	1.03793
		MR Egger	-0.0498736	0.0479809	0.299401	0.95135	0.86596	1.04516
		Weighted median	-0.0450336	0.0382188	0.238673	0.955965	0.886971	1.03033
Lp(a)		Inverse variance weighted (fixed effects)	0.0407687	0.00803007	3.84e-07	1.04161	1.02535	1.05813
		Inverse variance weighted (multiplicative random effects)	0.0407687	0.00949527	1.76e-05	1.04161	1.02241	1.06118
		Maximum likelihood	0.0407457	0.00803154	3.91e-07	1.04159	1.02532	1.05811
		MR Egger	0.0352679	0.0119557	0.00856896	1.0359	1.01191	1.06046
		Weighted median	0.0404724	0.00915902	9.92e-06	1.0413	1.02278	1.06016
LDL-C	Meta analysis of European	Inverse variance weighted	0.0747532	0.0232955	0.0013324	1.07762	1.02952	1.12796
TG		Inverse variance weighted	0.0339159	0.0262133	0.195719	1.0345	0.982689	1.08904
Lp(a)		Inverse variance weighted	0.0565864	0.00674763	5.0246e-17	1.05822	1.04431	1.07231
LDL-C	Biobank Japan	Inverse variance weighted (fixed effects)	-0.0114583	0.0620009	0.853378	0.988607	0.875483	1.11635
		Inverse variance weighted (multiplicative random effects)	-0.0114583	0.0681148	0.866409	0.988607	0.865054	1.12981
		Maximum likelihood	-0.0113539	0.0622113	0.855186	0.98871	0.875213	1.11693
		MR Egger	-0.0471553	0.100576	0.643239	0.953939	0.783264	1.1618
		Weighted median	-0.0441952	0.0819409	0.589642	0.956767	0.814811	1.12346
TG		Inverse variance weighted (fixed effects)	0.169853	0.0714701	0.0174749	1.18513	1.03022	1.36334
		Inverse variance weighted (multiplicative random effects)	0.169853	0.112286	0.130361	1.18513	0.951013	1.47688
		Maximum likelihood	0.174606	0.0719641	0.015254	1.19078	1.03413	1.37116
		MR Egger	0.121981	0.180354	0.507924	1.12973	0.793332	1.60878
		Weighted median	0.119121	0.0989942	0.228855	1.12651	0.927829	1.36773
Lp(a)		Wald ratio	-0.0452011	0.051228	0.377586	0.955805	0.864497	1.05676
LDL-C	Christophersen's dataset	Inverse variance weighted (fixed effects)	-0.0491103	0.0341222	0.150081	0.952076	0.890484	1.01793
		Inverse variance weighted (multiplicative random effects)	-0.0491103	0.025281	0.0520669	0.952076	0.90605	1.00044
		Maximum likelihood	-0.0482965	0.034211	0.15803	0.952851	0.891054	1.01893
		MR Egger	-0.00260664	0.0484149	0.957549	0.997397	0.907102	1.09668
		Weighted median	-0.0166048	0.0440235	0.70604	0.983532	0.902226	1.07217
TG		Inverse variance weighted (fixed effects)	-0.0102537	0.0518782	0.84332	0.989799	0.894103	1.09574
		Inverse variance weighted (multiplicative random effects)	-0.0102537	0.0451618	0.820391	0.989799	0.90595	1.08141
		Maximum likelihood	-0.0102727	0.0520177	0.843448	0.98978	0.893841	1.09602
		MR Egger	0.0647384	0.0902948	0.48313	1.06688	0.89383	1.27343
		Weighted median	0.0275218	0.0749355	0.713416	1.0279	0.887495	1.19053
Lp(a)		Wald ratio	-0.0224499	0.0293807	0.444806	0.9778	0.923083	1.03576
LDL-C	Meta analysis of East Asian	Inverse variance weighted	-0.0403572	0.029894	0.177012	0.960446	0.905788	1.0184
TG		Inverse variance weighted	0.0214289	0.0470947	0.649097	1.02166	0.931577	1.12045
Lp(a)		Inverse variance weighted	-0.0280813	0.0254865	0.270545	0.972309	0.924932	1.02211
Abbreviations: SE, standard error; OR, odds ratio; LCI, lower confidence interval; UCI, upper confidence interval; LDL-C, low-density lipoprotein cholesterol; TG, triglyceride; Lp(a), lipoprotein(a).

## Sheet: Table S9
Table S9. Association of genetically proxied drug target genes with risk of atrial fibrillation
Exposure	Outcome	Method	Beta	SE	Pvalue	OR	OR(LCI95)	OR(UCI95)
HMGCR	Atrial fibrillation in FinnGen	Inverse variance weighted (fixed effects)	-0.14269	0.0700495	0.0416511	0.867023	0.755794	0.994621
		Inverse variance weighted (multiplicative random effects)	-0.14269	0.0916927	0.119666	0.867023	0.724403	1.03772
		Maximum likelihood	-0.143603	0.070308	0.0411034	0.866231	0.754721	0.994217
		MR Egger	-0.125339	0.323496	0.701575	0.882197	0.467951	1.66315
		Weighted median	-0.171505	0.112833	0.128511	0.842396	0.67526	1.0509
PCSK9		Inverse variance weighted (fixed effects)	0.262712	0.0374295	2.24e-12	1.30045	1.20846	1.39944
		Inverse variance weighted (multiplicative random effects)	0.262712	0.0473312	2.86e-08	1.30045	1.18524	1.42687
		Maximum likelihood	0.263469	0.0375349	2.23e-12	1.30144	1.20913	1.40079
		MR Egger	0.214009	0.0603809	0.00101933	1.23863	1.10039	1.39425
		Weighted median	0.237236	0.0527185	6.79e-06	1.26774	1.14329	1.40574
NPC1L1		Inverse variance weighted (fixed effects)	0.609708	0.1515	5.71e-05	1.83989	1.3672	2.47601
		Inverse variance weighted (multiplicative random effects)	0.609708	0.134567	5.87e-06	1.83989	1.41334	2.39518
		Maximum likelihood	0.612625	0.152636	5.98e-05	1.84527	1.36815	2.48878
		MR Egger	0.465613	0.404285	0.273864	1.59299	0.721238	3.51842
		Weighted median	0.599981	0.203774	0.00323636	1.82208	1.22212	2.71659
ANGPTL3		Inverse variance weighted (fixed effects)	-0.0598057	0.0742109	0.420307	0.941947	0.814436	1.08942
		Inverse variance weighted (multiplicative random effects)	-0.0598057	0.0635748	0.346851	0.941947	0.831593	1.06695
		Maximum likelihood	-0.0599271	0.0743097	0.419983	0.941833	0.81418	1.0895
		MR Egger	-0.385893	0.225313	0.100219	0.679843	0.437138	1.0573
		Weighted median	-0.0851229	0.100219	0.395676	0.918399	0.754611	1.11774
APOC3		Inverse variance weighted (fixed effects)	0.230897	0.0367048	3.17e-10	1.25973	1.17229	1.3537
		Inverse variance weighted (multiplicative random effects)	0.230897	0.0410627	1.88e-08	1.25973	1.16232	1.36531
		Maximum likelihood	0.231289	0.0367477	3.09e-10	1.26022	1.17265	1.35434
		MR Egger	0.281409	0.0718888	0.000363614	1.325	1.15086	1.52548
		Weighted median	0.287417	0.053854	9.45e-08	1.33298	1.19945	1.48138
LPA		Inverse variance weighted (fixed effects)	0.0735386	0.00753676	1.72e-22	1.07631	1.06053	1.09233
		Inverse variance weighted (multiplicative random effects)	0.0735386	0.00812762	1.46e-19	1.07631	1.0593	1.09359
		Maximum likelihood	0.0735937	0.00753996	1.66e-22	1.07637	1.06058	1.09239
		MR Egger	0.0744476	0.012452	1.27e-07	1.07729	1.05131	1.1039
		Weighted median	0.06498	0.0124497	1.79e-07	1.06714	1.04141	1.0935
HMGCR	Atrial fibrillation in Nielsen's dataset	Inverse variance weighted (fixed effects)	-0.133673	0.0559719	0.0169302	0.874876	0.783975	0.976317
		Inverse variance weighted (multiplicative random effects)	-0.133673	0.0533198	0.0121757	0.874876	0.788061	0.971255
		Maximum likelihood	-0.133761	0.0560851	0.0170808	0.874799	0.783732	0.976448
		MR Egger	0.00370937	0.182871	0.983961	1.00372	0.701372	1.43639
		Weighted median	-0.1302	0.0796798	0.102249	0.877919	0.750983	1.02631
PCSK9		Inverse variance weighted (fixed effects)	0.0680071	0.0377944	0.0719556	1.07037	0.993949	1.15267
		Inverse variance weighted (multiplicative random effects)	0.0680071	0.0342478	0.0470625	1.07037	1.00088	1.14469
		Maximum likelihood	0.0681644	0.0378366	0.0716166	1.07054	0.994023	1.15295
		MR Egger	0.020511	0.0560623	0.716349	1.02072	0.914506	1.13928
		Weighted median	0.081849	0.0576862	0.155938	1.08529	0.969266	1.21521
NPC1L1		Inverse variance weighted (fixed effects)	0.294267	0.131991	0.0257842	1.34214	1.0362	1.73841
		Inverse variance weighted (multiplicative random effects)	0.294267	0.109959	0.00744753	1.34214	1.08193	1.66494
		Maximum likelihood	0.298788	0.132712	0.02436	1.34822	1.03943	1.74875
		MR Egger	0.151015	0.343263	0.6685	1.16301	0.593463	2.27917
		Weighted median	0.201202	0.175557	0.251762	1.22287	0.86685	1.72512
ANGPTL3		Inverse variance weighted (fixed effects)	-0.199699	0.0513616	0.000101034	0.818977	0.740546	0.905716
		Inverse variance weighted (multiplicative random effects)	-0.199699	0.043252	3.89e-06	0.818977	0.752411	0.891433
		Maximum likelihood	-0.200057	0.0514495	0.000100899	0.818684	0.740153	0.905547
		MR Egger	-0.354863	0.157393	0.0339813	0.70127	0.515122	0.954686
		Weighted median	-0.178115	0.065149	0.00625782	0.836847	0.736529	0.950828
APOC3		Inverse variance weighted (fixed effects)	0.0372861	0.0261049	0.153201	1.03799	0.986216	1.09248
		Inverse variance weighted (multiplicative random effects)	0.0372861	0.0335512	0.266431	1.03799	0.971927	1.10854
		Maximum likelihood	0.0376682	0.0261297	0.14942	1.03839	0.986545	1.09295
		MR Egger	0.00968734	0.0593798	0.871228	1.00973	0.898798	1.13436
		Weighted median	0.0441459	0.0368962	0.231506	1.04513	0.972222	1.12352
LPA		Inverse variance weighted (fixed effects)	0.0248381	0.00535533	3.52e-06	1.02515	1.01444	1.03597
		Inverse variance weighted (multiplicative random effects)	0.0248381	0.00648852	0.000129187	1.02515	1.01219	1.03827
		Maximum likelihood	0.0248774	0.00535658	3.41e-06	1.02519	1.01448	1.03601
		MR Egger	0.026459	0.00966704	0.00801662	1.02681	1.00754	1.04645
		Weighted median	0.034616	0.00778803	8.8e-06	1.03522	1.01954	1.05115
HMGCR	Meta analysis of European	Inverse variance weighted	-0.136121	0.0477743	0.00438224	0.872737	0.794725	0.958406
PCSK9		Inverse variance weighted	0.143817	0.0295339	1.11857e-06	1.15467	1.08973	1.22348
NPC1L1		Inverse variance weighted	0.430382	0.0995191	1.52796e-05	1.53784	1.26532	1.86907
ANGPTL3		Inverse variance weighted	-0.154392	0.0422331	0.000256486	0.856936	0.788858	0.93089
APOC3		Inverse variance weighted	0.125419	0.0247643	4.09475e-07	1.13362	1.07991	1.19
LPA		Inverse variance weighted	0.0459679	0.00493352	1.19162e-20	1.04704	1.03696	1.05721
HMGCR	Biobank Japan	Inverse variance weighted (fixed effects)	-0.167024	0.146879	0.255474	0.84618	0.634508	1.12847
		Inverse variance weighted (multiplicative random effects)	-0.167024	0.123061	0.174703	0.84618	0.664831	1.077
		Maximum likelihood	-0.167716	0.147361	0.255067	0.845594	0.633469	1.12875
		MR Egger	-0.536127	0.613577	0.422217	0.58501	0.175742	1.94738
		Weighted median	-0.228121	0.173328	0.188132	0.796028	0.566747	1.11807
PCSK9		Inverse variance weighted (fixed effects)	-0.113902	0.17018	0.503301	0.892345	0.639253	1.24564
		Inverse variance weighted (multiplicative random effects)	-0.113902	0.154276	0.460331	0.892345	0.659493	1.20741
		Maximum likelihood	-0.114596	0.171219	0.503308	0.891727	0.63751	1.24732
		MR Egger	-1.6903	0.994078	0.127482	0.184465	0.0262868	1.29446
		Weighted median	-0.177068	0.234946	0.451058	0.837723	0.528579	1.32767
APOC3		Inverse variance weighted (fixed effects)	0.0452866	0.0669703	0.498902	1.04633	0.917617	1.19309
		Inverse variance weighted (multiplicative random effects)	0.0452866	0.0458086	0.322857	1.04633	0.956477	1.14462
		Maximum likelihood	0.0453889	0.0670134	0.498209	1.04643	0.917633	1.19332
		MR Egger	0.0937508	0.182517	0.616818	1.09829	0.767987	1.57064
		Weighted median	0.0947468	0.0867923	0.274987	1.09938	0.927404	1.30325
LPA		Inverse variance weighted (fixed effects)	-0.0657167	0.0386391	0.0889835	0.936396	0.868099	1.01007
		Inverse variance weighted (multiplicative random effects)	-0.0657167	0.0373187	0.0782453	0.936396	0.870349	1.00746
		Maximum likelihood	-0.0661317	0.0388953	0.0890844	0.936008	0.867303	1.01015
		MR Egger	-0.0128607	0.114796	0.92103	0.987222	0.788312	1.23632
		Weighted median	-0.0719921	0.0428228	0.0927315	0.930538	0.855624	1.01201
HMGCR	Christophersen's dataset	Inverse variance weighted (fixed effects)	-0.18521	0.0835829	0.0266999	0.83093	0.705371	0.97884
		Inverse variance weighted (multiplicative random effects)	-0.18521	0.0513131	0.000306908	0.83093	0.751425	0.918847
		Maximum likelihood	-0.18361	0.0839306	0.0286959	0.83226	0.706018	0.981075
		MR Egger	-0.699285	0.364204	0.0963242	0.49694	0.243382	1.01466
		Weighted median	-0.235869	0.101493	0.0201264	0.789884	0.647397	0.963732
PCSK9		Inverse variance weighted (fixed effects)	-0.0713115	0.0913136	0.434831	0.931172	0.778578	1.11367
		Inverse variance weighted (multiplicative random effects)	-0.0713115	0.072742	0.326921	0.931172	0.807441	1.07386
		Maximum likelihood	-0.0717234	0.0917724	0.434487	0.930788	0.777558	1.11422
		MR Egger	-0.741965	0.481679	0.157856	0.476177	0.185249	1.224
		Weighted median	-0.0608941	0.115628	0.598445	0.940923	0.750118	1.18026
APOC3		Inverse variance weighted (fixed effects)	-0.00314612	0.0388486	0.935455	0.996859	0.923773	1.07573
		Inverse variance weighted (multiplicative random effects)	-0.00314612	0.0421043	0.940436	0.996859	0.917897	1.08261
		Maximum likelihood	-0.00312777	0.038923	0.935953	0.996877	0.923655	1.0759
		MR Egger	-0.158323	0.140321	0.275832	0.853574	0.648332	1.12379
		Weighted median	0.0147851	0.0514899	0.774	1.01489	0.91747	1.12266
LPA		Inverse variance weighted (fixed effects)	-0.0101631	0.0179448	0.571153	0.989888	0.955677	1.02532
		Inverse variance weighted (multiplicative random effects)	-0.0101631	0.0170528	0.551191	0.989888	0.95735	1.02353
		Maximum likelihood	-0.0102353	0.0180372	0.570405	0.989817	0.955435	1.02544
		MR Egger	0.0261238	0.0438131	0.576971	1.02647	0.942	1.11851
		Weighted median	-0.000688963	0.0227929	0.975886	0.999311	0.95565	1.04497
HMGCR	Meta analysis of East Asian	Inverse variance weighted	-0.180761	0.0726443	0.0128354	0.834635	0.72387	0.962349
PCSK9		Inverse variance weighted	-0.0808326	0.0804624	0.315089	0.922348	0.787778	1.07991
APOC3		Inverse variance weighted	0.00904815	0.033604	0.787731	1.00909	0.944768	1.07779
LPA		Inverse variance weighted	-0.0200194	0.0162752	0.218678	0.98018	0.949406	1.01195
Abbreviations: SE, standard error; OR, odds ratio; LCI, lower confidence interval; UCI, upper confidence interval; HMGCR, 3-hydroxy-3-methylglutaryl-CoA reductase; PCSK9, proprotein convertase subtilisin/kexin type 9; NPC1L1, NPC1 like intracellular cholesterol transporter 1; APOC3, apolipoprotein C3; ANGPTL3, angiopoietin like 3; LPA, lipoprotein(a).

## Sheet: Table S10
Table S10. Statistical power estimates for drug-target MR analyses
Exposurre	FinnGen							Nielsen							Biobank Japan							Christophersen
	OR=0.85	OR=0.9	OR=0.95	OR=1.05	OR=1.1	OR=1.15	OR=1.2	OR=0.85	OR=0.9	OR=0.95	OR=1.05	OR=1.1	OR=1.15	OR=1.2	OR=0.85	OR=0.9	OR=0.95	OR=1.05	OR=1.1	OR=1.15	OR=1.2	OR=0.85	OR=0.9	OR=0.95	OR=1.05	OR=1.1	OR=1.15	OR=1.2
LDL-C	0.229048	0.124384	0.0673781	0.0660294	0.113103	0.189875	0.292264	0.0864702	0.0659354	0.0539314	0.0538844	0.0655541	0.0851576	0.112916	0.201088	0.114068	0.0653012	0.0646369	0.108539	0.181894	0.282351	0.195831	0.111984	0.0648432	0.0642564	0.107104	0.178884	0.277562
TG	0.175949	0.102313	0.0622879	0.0613365	0.0944098	0.148264	0.221202	0.0761252	0.0614437	0.0528284	0.0527946	0.0611704	0.0751884	0.0949694	0.203929	0.115274	0.0655847	0.064908	0.10964	0.184381	0.286619	0.192333	0.110498	0.0644928	0.0639199	0.105736	0.175786	0.272214
Lp(a)	0.999865	0.95456	0.431172	0.403845	0.920627	0.998672	0.999997	0.748083	0.415535	0.140271	0.139164	0.407435	0.732871	0.929685	0.162935	0.0979384	0.0614978	0.0609995	0.0938156	0.148553	0.224426	0.154398	0.0944436	0.0606937	0.0602718	0.0909584	0.142243	0.21362
HMGCR	0.285745	0.148401	0.0728874	0.0711071	0.133447	0.234762	0.366441	0.0910307	0.0679101	0.0544151	0.0543623	0.0674812	0.0895519	0.12084	0.147605	0.0914779	0.0599674	0.0595358	0.087917	0.135179	0.200882	0.137754	0.0874145	0.059022	0.0586664	0.0844864	0.127545	0.187624
PCSK9	0.406627	0.202343	0.0852492	0.0824951	0.179236	0.332884	0.516871	0.123513	0.0819088	0.0578263	0.0577325	0.0811402	0.120845	0.177262	0.103807	0.0730007	0.0555619	0.0553217	0.0710383	0.0969951	0.133108	0.0986287	0.0708556	0.0550582	0.0548593	0.0692332	0.0930061	0.126143
NPC1L1	0.131709	0.0840573	0.0580446	0.057423	0.078937	0.113778	0.161183	0.0667303	0.057347	0.051819	0.0517973	0.057172	0.0661328	0.0787234	-	-			-	-	-	-		-		-	-	-
ANGPTL3	0.33479	0.169749	0.0777749	0.0756104	0.151546	0.274116	0.42886	0.108258	0.0753461	0.0562309	0.0561563	0.0747371	0.106149	0.150787	-	-			-	-	-	-		-		-	-	-
APOC3	0.642994	0.328774	0.115025	0.109907	0.287828	0.540543	0.771172	0.186573	0.109008	0.064358	0.0641854	0.107576	0.181615	0.285027	0.329082	0.169746	0.0783288	0.0770923	0.159376	0.294815	0.466326	0.267478	0.142758	0.0720728	0.0711973	0.135428	0.242556	0.384423
LPA	0.997113	0.867777	0.324859	0.303974	0.810243	0.9869	0.999787	0.579036	0.300043	0.110316	0.10958	0.294142	0.563901	0.8053	0.10255	0.0724684	0.0554343	0.0551996	0.0705519	0.0958988	0.131157	0.0883265	0.0664729	0.0540021	0.0538447	0.0651938	0.0839073	0.109934
*Type-I error rate was set as 0.05.

[truncated: 5 more sheets: Table S11, Table S12, Table S13, Table S14, Table S15]
